# Supplementary material for: Geographic and Temporal Trends in the Molecular Epidemiology and Genetic Mechanisms of Transmitted HIV-1 Drug Resistance: An Individual-Patient- and Sequence-Level Meta-Analysis
Source: PLoS Med. 2015 Apr 7;12(4):e1001810. doi: 10.1371/journal.pmed.1001810 (PMC4388826; doi:10.1371/journal.pmed.1001810)
Supplement: S1 Table — Data provided include a reference, number of study participants, countries, recruitment method, median sample year, study purpose, recruitment site, virus subtype distribution, overall TDR (percent), NRTI TDR (percent), NNRTI TDR (percent), a link to CPR analysis output, and the number of individuals having each SDRM. (XLSX) [file pmed.1001810.s004.xlsx]

## Sheet: Sheet1
StudyID	Region	StudyName	Author	Title	Journal	Year of Publication	MedlineID	Country	Median Sample Year	Number of Individuals (Sequences)	Study-Purpose	Site-Type (Risk-group)	Urban vs Rural	Sampling-Method	Recen vs Chronic	Source	Subtype A (%)	Subtype B (%)	Subtype C (%)	Subtype D (%)	Sutype F (%)	Subtype G (%)	CRF02 (%)	CRF01 (%)	Other (%)	Overall-TDR (%)	NRTI-TDR (%)	NNRTI-TDR (%)	PI-TDR (%)	CPR Analysis	M41L	K65R	D67E	D67G	D67N	T69D	T69i	K70E	K70R	L74I	L74V	V75A	V75M	V75S	V75T	F77L	Y115F	F116Y	Q151M
1	Sub-Saharan Africa	Becker-Pergola00	Becker-Pergola, G	Analysis of HIV type 1 protease and reverse transcriptase in antiretroviral drug naive Ugandan adults.	ARHR	2000	10826487	UGANDA	1994	27	Diversity (Subtypes)	BD	Urban	Sequential Samples		Plasma	63	0	0	37	0	0	0	0	0	0	0	0	0	http://cpr.stanford.edu/cpr.cgi?action=Summary&userdir=cpr_sur/805_2	0	0	0	0	0	0	0	0	0	0	0	0	0	0	0	0	0	0	0
2	Sub-Saharan Africa	Pandrea02	Pandrea, I	Analysis of partial pol and env sequences indicates a high prevalence of HIV type 1 recombinant strains circulating in Gabon.	ARHR	2002	12396449	GABON	1997	36	Diversity (Subtypes)	HIVC (HES)	Multicenters	Available Samples		Plasma	11	0	6	14	0	11	28	0	30	2.8	2.8	0	0	http://cpr.stanford.edu/cpr.cgi?action=Summary&userdir=cpr_sur/1235_46	0	0	0	0	0	0	0	0	0	0	0	0	0	0	0	0	0	0	0
3	Sub-Saharan Africa	Njai06	Njai, HF	The predominance of human immunodeficiency virus type 1 (HIV-1) circulating recombinant form 02 (CRF02_AG) in West Central Africa may be related to its replicative fitness.	Retrovirology	2006	16817969	CAMEROON	1997	27	Diversity (Subtypes)	HIVC	Urban	Sequential Samples		PBMC	30	0	0	0	0	19	48	0	3	0	0	0	0	http://cpr.stanford.edu/cpr.cgi?action=Summary&userdir=cpr_sur/1561_89	0	0	0	0	0	0	0	0	0	0	0	0	0	0	0	0	0	0	0
4	Sub-Saharan Africa	Church07	Church, JD	HIV type 1 variants with nevirapine resistance mutations are rarely detected in antiretroviral drug-naive African women with subtypes A, C, and D.	ARHR	2007	17604538	UGANDA,MALAWI	1997	245	TDR	ANC		Sequential Samples		Plasma	47	0	19	34	0	0	0	0	0	1.2	0.8	0	0.4	http://cpr.stanford.edu/cpr.cgi?action=Summary&userdir=cpr_sur/1611_103	2	0	0	0	0	0	0	0	0	0	0	0	0	0	0	0	0	0	0
5	Sub-Saharan Africa	Vergne00_Africa	Vergne, L	Genetic diversity of protease and reverse transcriptase sequences in non-subtype-B human immunodeficiency virus type 1 strains: evidence of many minor drug resistance mutations in treatment-naive patients.	J Clin Microbiol	2000	11060045	CAMEROON,SENEGAL,CONGO, THE DEMOCRATIC REPUBIC OF THE	1998	112	TDR		Urban, Rural	Sequential Samples		Plasma,PBMC	10	4	1	4	8	6	57	0	10	0	0	0	0	http://cpr.stanford.edu/cpr.cgi?action=Summary&userdir=cpr_sur/853_3	0	0	0	0	0	0	0	0	0	0	0	0	0	0	0	0	0	0	0
6	Sub-Saharan Africa	Yang04	Yang, C	Genetic diversity and high proportion of intersubtype recombinants among HIV type 1-infected pregnant women in Kisumu, western Kenya.	ARHR	2004	15186532	KENYA	1998	34	Diversity (Subtypes)	ANC	Urban	Sequential Samples		PBMC	26	0	5	42	0	11	5	0	11	2.6	0	2.9	0	http://cpr.stanford.edu/cpr.cgi?action=Summary&userdir=cpr_sur/1121_33	0	0	0	0	0	0	0	0	0	0	0	0	0	0	0	0	0	0	0
7	Sub-Saharan Africa	Gonzalez-Perez03	Gonzalez Perez,MP	Epidemiological and molecular characteristics of HIV and HTLV infection in Equatorial Guinea, 1996-1998.	Direct Genbank Submission	2003		EQUATORIAL GUINEA	1998	37	TDR	GB		NA		Plasma	20	2	10	12	5	37	7	0	7	0	0	0	0	http://cpr.stanford.edu/cpr.cgi?action=Summary&userdir=cpr_sur/1236_47	0	0	0	0	0	0	0	0	0	0	0	0	0	0	0	0	0	0	0
8	Sub-Saharan Africa	Dalai09	Dalai, SC	Evolution and molecular epidemiology of subtype C HIV-1 in Zimbabwe.	AIDS	2009	19770693	ZIMBABWE	1998	151	Diversity (Subtypes)	ANC	Urban	Sequential Samples		Plasma	0	0	100	0	0	0	0	0	0	2	1.3	0.7	0	http://cpr.stanford.edu/cpr.cgi?action=Summary&userdir=cpr_sur/1714_137	1	0	0	0	0	0	0	0	0	0	0	0	0	0	0	0	0	0	0
9	Sub-Saharan Africa	Toni02	Toni, TD	Primary HIV-1 drug resistance in Abidjan (Cote d'Ivoire) a genotypic and phenotypic study.	AIDS	2002	11834964	COTE D'IVOIRE	1999	97	TDR	BD, VCT	Urban	Sequential Samples		Plasma	9	0	0	0	0	2	83	0	6	1	0	0	1	http://cpr.stanford.edu/cpr.cgi?action=Summary&userdir=cpr_sur/1252_55	0	0	0	0	0	0	0	0	0	0	0	0	0	0	0	0	0	0	0
10	Sub-Saharan Africa	Dowling02	Dowling, WE	Forty-one near full-length HIV-1 sequences from Kenya reveal an epidemic of subtype A and A-containing recombinants.	AIDS	2002	12218394	KENYA	2000	28	Diversity (Subtypes)	BD	Multicenters	Sequential Samples		PBMC	73	0	7	10	0	2	2	0	6	2.8	0	0	2.8	http://cpr.stanford.edu/cpr.cgi?action=Summary&userdir=cpr_sur/961_7	0	0	0	0	0	0	0	0	0	0	0	0	0	0	0	0	0	0	0
11	Sub-Saharan Africa	Handema02	Handema, R	Prevalence of drug-resistance-associated mutations in antiretroviral drug-naive Zambians infected with subtype C HIV-1.	ARHR	2002	12643279	ZAMBIA	2000	28	TDR	ANC	Urban	Sequential Samples		PBMC	4	0	96	0	0	0	0	0	0	0	0	0	0	http://cpr.stanford.edu/cpr.cgi?action=Summary&userdir=cpr_sur/990_12	0	0	0	0	0	0	0	0	0	0	0	0	0	0	0	0	0	0	0
12	Sub-Saharan Africa	Pillay02	Pillay, C	HIV-1 subtype C reverse transcriptase sequences from drug-naive pregnant women in South Africa.	ARHR	2002	12036490	SOUTH AFRICA	2000	37	TDR	ANC	Rural	Sequential Samples		Plasma	0	0	100	0	0	0	0	0	0	0	0	0	0	http://cpr.stanford.edu/cpr.cgi?action=Summary&userdir=cpr_sur/995_13	0	0	0	0	0	0	0	0	0	0	0	0	0	0	0	0	0	0	0
13	Sub-Saharan Africa	Servais04	Servais, J	HIV type 1 pol gene diversity and archived nevirapine resistance mutation in pregnant women in Rwanda.	ARHR	2004	15117451	RWANDA	2000	43	TDR	ANC	Urban	Sequential Samples		Plasma	79	0	16	5	0	0	0	0	0	2.3	0	0	2.3	http://cpr.stanford.edu/cpr.cgi?action=Summary&userdir=cpr_sur/1111_29	0	0	0	0	0	0	0	0	0	0	0	0	0	0	0	0	0	0	0
14	Sub-Saharan Africa	Eshleman09	Eshleman, SH	Antiretroviral drug susceptibility among drug-naive adults with recent HIV infection in Rakai, Uganda.	AIDS	2009	19276794	UGANDA	2000	104	TDR	HIVC	Rural	Sequential Samples	Recent infection (seroconversion)	Plasma	25	0	2	72	0	0	0	1	0	5.8	2.9	0	2.9	http://cpr.stanford.edu/cpr.cgi?action=Summary&userdir=cpr_sur/1672_117	2	0	0	0	0	0	0	0	0	0	0	0	0	0	0	0	0	0	0
15	Sub-Saharan Africa	Diop-Ndiaye10	Diop-Ndiaye, H	Antiretroviral drug resistance mutations in antiretroviral-naive patients from Senegal.	ARHR	2010	20849302	SENEGAL	2000	125	TDR	HIVC	Urban	Randomly Chosen Subset of Sequential Samples		Plasma	6	6	6	1	1	3	71	1	5	3.1	2.5	0	0.6	http://cpr.stanford.edu/cpr.cgi?action=Summary&userdir=cpr_sur/1844_183	1	1	0	0	0	0	0	0	0	0	0	0	0	1	0	0	0	0	0
16	Sub-Saharan Africa	Gordon03	Gordon, M	Molecular characteristics of human immunodeficiency virus type 1 subtype C viruses from KwaZulu-Natal, South Africa: implications for vaccine and antiretroviral control strategies.	J Virol	2003	12551997	SOUTH AFRICA	2001	72	Diversity (Vaccine)	HIVC	Urban	Sequential Samples		Plasma	0	0	99	0	0	0	0	0	1	2.8	0	2.8	0	http://cpr.stanford.edu/cpr.cgi?action=Summary&userdir=cpr_sur/996_14	0	0	0	0	0	0	0	0	0	0	0	0	0	0	0	0	0	0	0
17	Sub-Saharan Africa	Bussmann05	Bussmann, H	HIV-1 subtype C drug-resistance background among ARV-naive adults in Botswana.	Antivir Chem Chemother	2005	15889533	BOTSWANA	2001	71	TDR	ANC, STD	Multicenters	Sequential Samples		Plasma,PBMC	0	0	99	0	0	0	0	0	1	0	0	0	0	http://cpr.stanford.edu/cpr.cgi?action=Summary&userdir=cpr_sur/1184_39	0	0	0	0	0	0	0	0	0	0	0	0	0	0	0	0	0	0	0
18	Sub-Saharan Africa	Bessong06	Bessong, PO	Resistance mutational analysis of HIV type 1 subtype C among rural South African drug-naive patients prior to large-scale availability of antiretrovirals.	ARHR	2006	17209775	SOUTH AFRICA	2001	35	TDR	HIVC	Rural	Sequential Samples		Plasma	0	0	100	0	0	0	0	0	0	5.7	0	0	6.7	http://cpr.stanford.edu/cpr.cgi?action=Summary&userdir=cpr_sur/1295_70	0	0	0	0	0	0	0	0	0	0	0	0	0	0	0	0	0	0	0
19	Sub-Saharan Africa	Bartolo09	Bartolo, I	Antiretroviral drug resistance surveillance among treatment-naive human immunodeficiency virus type 1-infected individuals in Angola: evidence for low level of transmitted drug resistance.	AAC	2009	19433560	ANGOLA, REPUBLIC OF	2001	121	TDR	HIVC (HES 70%, MSM 1%)	Multicenters	Available Samples		Plasma	21	1	16	6	11	15	6	1	23	4.1	3.3	1.7	0.9	http://cpr.stanford.edu/cpr.cgi?action=Summary&userdir=cpr_sur/1716_139	2	0	0	1	1	0	0	0	0	0	0	0	0	0	0	0	0	0	0
20	Sub-Saharan Africa	Toni03	Toni, TD	Presence of key drug resistance mutations in isolates from untreated patients of Abidjan, Cote d'Ivoire: ANRS 1257 study.	ARHR	2003	14506786	COTE D'IVOIRE	2002	96	TDR	ANC, BD	Urban	Sequential Samples		Plasma	6	0	0	0	0	6	79	0	9	9.4	5.2	3.1	1.2	http://cpr.stanford.edu/cpr.cgi?action=Summary&userdir=cpr_sur/1085_23	1	0	0	0	0	0	0	0	0	0	0	0	0	0	0	0	0	0	0
21	Sub-Saharan Africa	Carr05_Africa	Carr, JK	Outbreak of west African recombinant of HIV-1 in Tashkent, Uzbekistan.	JAIDS	2005	16044009	CAMEROON	2002	91	Diversity (Subtypes)	HIVC		Sequential Samples		PBMC	0	0	0	0	0	2	98	0	0	0	0	0	0	http://cpr.stanford.edu/cpr.cgi?action=Summary&userdir=cpr_sur/1214_43	0	0	0	0	0	0	0	0	0	0	0	0	0	0	0	0	0	0	0
22	Sub-Saharan Africa	Vidal06	Vidal, N	HIV type 1 pol gene diversity and antiretroviral drug resistance mutations in the Democratic Republic of Congo (DRC).	ARHR	2006	16478404	CONGO, THE DEMOCRATIC REPUBIC OF THE	2002	70	TDR	ANC, HIVC, STD, TBC	Urban	Sequential Samples		PBMC	17	0	14	14	6	11	6	0	32	4.3	0	1.4	2.9	http://cpr.stanford.edu/cpr.cgi?action=Summary&userdir=cpr_sur/1251_54	0	0	0	0	0	0	0	0	0	0	0	0	0	0	0	0	0	0	0
23	Sub-Saharan Africa	Vidal07	Vidal, N	HIV type 1 diversity and antiretroviral drug resistance mutations in Burundi.	ARHR	2007	17263648	BURUNDI	2002	105	TDR		Mostly Urban	Randomly Chosen Subset of Sequential Samples		PBMC	9	0	88	2	0	1	0	0	0	1	0	1	0	http://cpr.stanford.edu/cpr.cgi?action=Summary&userdir=cpr_sur/1482_74	0	0	0	0	0	0	0	0	0	0	0	0	0	0	0	0	0	0	0
24	Sub-Saharan Africa	Pillay08	Pillay, V	Antiretroviral drug resistance surveillance among drug-naive HIV-1-infected individuals in Gauteng province, South Africa in 2002 and 2004.	Antivir Ther	2008	18575198	SOUTH AFRICA	2002	101	TDR (WHO Sur-Method)	ANC	Urban	Sequential Samples (WHO Sur)		Plasma	0	0	99	0	0	1	0	0	0	5.9	4	3	0	http://cpr.stanford.edu/cpr.cgi?action=Summary&userdir=cpr_sur/1697_126	0	0	0	1	0	1	0	0	1	0	0	0	0	0	0	0	0	0	0
25	Sub-Saharan Africa	Deho08	Deho, L	Subtype assignment and phylogenetic analysis of HIV type 1 strains in patients from Swaziland.	ARHR	2008	18257688	SWAZILAND	2002	47	TDR	ANC, VCT	Rural	Randomly Chosen Subset of Sequential Samples		Plasma	0	0	100	0	0	0	0	0	0	2.1	0	2.1	0	http://cpr.stanford.edu/cpr.cgi?action=Summary&userdir=cpr_sur/1707_131	0	0	0	0	0	0	0	0	0	0	0	0	0	0	0	0	0	0	0
26	Sub-Saharan Africa	Vergne06	Vergne, L	HIV-1 drug-resistance mutations among newly diagnosed patients before scaling-up programmes in Burkina Faso and Cameroon.	Antivir Ther	2006	16964825	BURKINA FASO,CAMEROON	2002	195	TDR	HIVC ,BD	Urban	Sequential Samples	Newly diagnosed	Plasma	10	1	0	2	2	3	50	1	31	3.1	1.5	1	0.5	http://cpr.stanford.edu/cpr.cgi?action=Summary&userdir=cpr_sur/1709_133	2	0	0	0	0	0	0	0	0	0	0	0	0	0	0	0	0	0	0
27	Sub-Saharan Africa	Galluzzo07	Galluzzo, CM	Antiretroviral resistance mutations in untreated pregnant women with HIV infection in Uganda and Rwanda.	ARHR	2007	18184089	RWANDA,UGANDA	2002	72	TDR	ANC		Sequential Samples		Plasma	57	0	11	28	0	0	0	3	1	5.6	4.2	1.4	0	http://cpr.stanford.edu/cpr.cgi?action=Summary&userdir=cpr_sur/1726_146	3	0	0	0	0	0	0	0	0	0	0	0	0	0	0	0	0	0	0
28	Sub-Saharan Africa	Bellocchi05	Bellocchi, MC	Subtype analysis and mutations to antiviral drugs in HIV-1-infected patients from Mozambique before initiation of antiretroviral therapy: Results from the DREAM programme.	J Med Virol	2005	15977236	MOZAMBIQUE	2002	58	TDR	HIVC	Urban	Sequential Samples		Plasma	0	0	98	0	0	2	0	0	0	1.7	0	0	1.7	http://cpr.stanford.edu/cpr.cgi?action=Summary&userdir=cpr_sur/1730_149	0	0	0	0	0	0	0	0	0	0	0	0	0	0	0	0	0	0	0
29	Sub-Saharan Africa	Youngpairoj12	Youngpairoj, AS	Prevalence of drug resistance-related polymorphisms in treatment-naive individuals infected with nonsubtype B HIV type 1 in Cameroon.	ARHR	2012	21923557	CAMEROON	2002	57	TDR	BD	Urban, Rural	Available Samples		Plasma	11	0	0	2	7	0	75	0	5	3.5	0	1.8	1.8	http://cpr.stanford.edu/cpr.cgi?action=Summary&userdir=cpr_sur/1981_226	0	0	0	0	0	0	0	0	0	0	0	0	0	0	0	0	0	0	0
30	Sub-Saharan Africa	Vessiere06	Vessiere, A	HIV-1 pol gene polymorphism and antiretroviral resistance mutations in drug-naive pregnant women in Yaounde, Cameroon.	JAIDS	2006	16639353	CAMEROON	2003	96	TDR	ANC	Urban	Sequential Samples		Plasma	12	0	0	4	4	11	59	0	10	2.1	1	0	1.1	http://cpr.stanford.edu/cpr.cgi?action=Summary&userdir=cpr_sur/1273_62	0	0	0	0	0	0	0	0	0	0	0	0	0	0	0	0	0	0	0
31	Sub-Saharan Africa	Kassu07	Kassu, A	Molecular epidemiology of HIV-1 in treatment-naive patients in North Ethiopia.	ARHR	2007	17451346	ETHIOPIA	2003	92	TDR	TBC	Urban	Sequential Samples		Plasma	1	0	98	1	0	0	0	0	0	3.3	0	2.2	1.1	http://cpr.stanford.edu/cpr.cgi?action=Summary&userdir=cpr_sur/1496_78	0	0	0	0	0	0	0	0	0	0	0	0	0	0	0	0	0	0	0
32	Sub-Saharan Africa	Sagoe07	Sagoe, KW	Variability of the human immunodeficiency virus type 1 polymerase gene from treatment naive patients in Accra, Ghana.	J Clin Virol	2007	17827059	GHANA	2003	25	TDR	HIVC	Urban	Randomly Chosen Subset of Sequential Samples		Plasma	4	0	0	0	0	4	92	0	0	0	0	0	0	http://cpr.stanford.edu/cpr.cgi?action=Summary&userdir=cpr_sur/1540_86	0	0	0	0	0	0	0	0	0	0	0	0	0	0	0	0	0	0	0
33	Sub-Saharan Africa	Jacobs08	Jacobs, GB	Phylogenetic diversity and low level antiretroviral resistance mutations in HIV type 1 treatment-naive patients from Cape Town, South Africa.	ARHR	2008	18593350	SOUTH AFRICA	2003	90	TDR	ANC, BD, HIVC	Urban	Available Samples		Plasma	0	4	96	0	0	0	0	0	0	2.2	0	2.2	0	http://cpr.stanford.edu/cpr.cgi?action=Summary&userdir=cpr_sur/1687_120	0	0	0	0	0	0	0	0	0	0	0	0	0	0	0	0	0	0	0
34	Sub-Saharan Africa	Parreira06	Parreira, R	Genetic characterization of human immunodeficiency virus type 1 from Beira, Mozambique	Microbes Infect	2006	16849040	MOZAMBIQUE	2003	43	Diversity (Subtypes)	HIVC		Sequential Samples		Plasma	0	0	100	0	0	0	0	0	0	16.3	7	4.7	4.7	http://cpr.stanford.edu/cpr.cgi?action=Summary&userdir=cpr_sur/2057_492	0	0	0	0	0	0	0	0	1	0	0	1	0	0	0	0	0	1	0
35	Sub-Saharan Africa	K'Aluoch05	K'Aluoch, OF	Characterization of HIV-1 subtypes and recombinants in a Uganda cohort by use of the gag, nef and pol genes.	Direct Genbank Submission	2005		UGANDA	2004	37	TDR	GB		NA		Plasma	51	0	3	43	0	0	3	0	0	2.7	2.7	2.7	0	http://cpr.stanford.edu/cpr.cgi?action=Summary&userdir=cpr_sur/1237_48	0	0	0	0	0	0	0	0	0	0	0	0	0	0	0	0	0	0	0
36	Sub-Saharan Africa	Toni07	Toni, TD	HIV-1 antiretroviral drug resistance in recently infected patients in Abidjan, Cote d'Ivoire: a 4-year survey, 2002-2006.	ARHR	2007	17919113	COTE D'IVOIRE	2004	87	TDR	ANC, BD	Urban	Sequential Samples	Recent infection (seroconversion)	Plasma	10	0	0	0	0	7	77	0	6	8	4.6	2.3	1.3	http://cpr.stanford.edu/cpr.cgi?action=Summary&userdir=cpr_sur/1571_92	1	0	0	0	0	0	0	0	0	0	0	0	0	0	0	0	1	1	0
37	Sub-Saharan Africa	Soares10	Soares, EA	Molecular diversity and polymerase gene genotypes of HIV-1 among treatment-naive Cameroonian subjects with advanced disease.	J Clin Virol	2010	20483657	CAMEROON	2004	45	TDR	HIVC	Urban	Sequential Samples	Chronic infection	Plasma	14	0	2	2	2	10	55	0	15	4.1	2.2	0	2.4	http://cpr.stanford.edu/cpr.cgi?action=Summary&userdir=cpr_sur/1801_178	0	0	0	0	0	0	0	0	0	0	0	0	0	0	0	0	0	0	0
38	Sub-Saharan Africa	Mosha10	Mosha, F	Prevalence of genotypic resistance to antiretroviral drugs in treatment-naive youths infected with diverse HIV type 1 subtypes and recombinant forms in Dar es Salaam, Tanzania.	ARHR	2010	20954839	TANZANIA, UNITED REPUBLIC OF	2004	44	TDR	VCT	Urban	Sequential Samples		Plasma	43	2	39	14	0	0	0	0	2	11.4	9.1	9.1	0	http://cpr.stanford.edu/cpr.cgi?action=Summary&userdir=cpr_sur/1864_187	0	1	0	0	0	1	0	0	0	0	0	0	0	0	0	0	0	0	0
39	Sub-Saharan Africa	Razafindratsimandresy06	Razafindratsimandresy, R	High HIV type 1 subtype diversity and few drug resistance mutations among seropositive people detected during the 2005 second generation HIV surveillance in Madagascar.	ARHR	2006	16796535	MADAGASCAR, REPUBLIC OF	2005	30	TDR	ANC, STD	Urban, Rural	Sequential Samples		Plasma	26	23	16	0	0	0	23	0	12	3.2	0	0	3.4	http://cpr.stanford.edu/cpr.cgi?action=Summary&userdir=cpr_sur/1271_60	0	0	0	0	0	0	0	0	0	0	0	0	0	0	0	0	0	0	0
40	Sub-Saharan Africa	Marechal06	Marechal, V	Increasing HIV type 1 polymorphic diversity but no resistance to antiretroviral drugs in untreated patients from Central African Republic: a 2005 study.	ARHR	2006	17067275	CENTRAL AFRICAN REPUBLIC	2005	73	TDR	ANC	Urban	Sequential Samples		Plasma	32	1	1	3	1	7	4	0	51	2.7	0	0	3.8	http://cpr.stanford.edu/cpr.cgi?action=Summary&userdir=cpr_sur/1296_71	0	0	0	0	0	0	0	0	0	0	0	0	0	0	0	0	0	0	0
41	Sub-Saharan Africa	Derache07	Derache, A	Genetic diversity and drug resistance mutations in HIV type 1 from untreated patients in Bamako, Mali.	Antivir Ther	2007	17503757	MALI	2005	96	TDR	HIVC	Urban	Sequential Samples		Plasma	4	0	1	0	0	6	72	5	12	0	0	0	0	http://cpr.stanford.edu/cpr.cgi?action=Summary&userdir=cpr_sur/1502_81	0	0	0	0	0	0	0	0	0	0	0	0	0	0	0	0	0	0	0
42	Sub-Saharan Africa	Razafindratsimandresy07	Razafindratsimandresy, R	HIV type 1 diversity in the Seychelles.	ARHR	2007	17604537	SEYCHELLES	2005	42	TDR	HIVC	Urban	Sequential Samples		Plasma	43	21	26	2	0	0	5	2	1	4.8	2.4	2.4	0	http://cpr.stanford.edu/cpr.cgi?action=Summary&userdir=cpr_sur/1576_94	0	0	0	0	0	0	0	1	0	0	0	0	0	0	0	0	0	0	0
43	Sub-Saharan Africa	Ndembi08	Ndembi, N	Molecular characterization of human immunodeficiency virus type 1 (HIV-1) and HIV-2 in Yaounde, Cameroon: Evidence of major drug resistance mutations in newly diagnosed patients infected with subtypes other than subtype B.	J Clin Microbiol	2008	17855574	CAMEROON	2005	73	TDR	HIVC	Urban	Sequential Samples	Newly diagnosed	PBMC	5	0	0	5	9	12	59	0	10	2.7	0	1.4	2.7	http://cpr.stanford.edu/cpr.cgi?action=Summary&userdir=cpr_sur/1586_95	0	0	0	0	0	0	0	0	0	0	0	0	0	0	0	0	0	0	0
44	Sub-Saharan Africa	Derache08	Derache, A	Evolution of genetic diversity and drug resistance mutations in HIV-1 among untreated patients from Mali between 2005 and 2006.	J Antimicrob Chemother	2008	18556706	MALI	2005	184	TDR	HIVC	Urban	Sequential Samples		Plasma	7	0	0	0	1	4	72	1	15	4.8	2.2	1.6	1.1	http://cpr.stanford.edu/cpr.cgi?action=Summary&userdir=cpr_sur/1596_100	0	0	1	0	0	0	0	0	0	0	0	0	0	0	0	0	0	0	0
45	Sub-Saharan Africa	Somi08	Somi, GR	Surveillance of transmitted HIV drug resistance among women attending antenatal clinics in Dar es Salaam, Tanzania.	Antivir Ther	2008	18575194	TANZANIA, UNITED REPUBLIC OF	2005	38	TDR (WHO Sur-Method)	ANC	Urban	Sequential Samples (WHO Sur)		Dried Blood Spot	39	3	39	3	0	0	3	0	13	5.3	0	0	5.3	http://cpr.stanford.edu/cpr.cgi?action=Summary&userdir=cpr_sur/1641_110	0	0	0	0	0	0	0	0	0	0	0	0	0	0	0	0	0	0	0
46	Sub-Saharan Africa	Gonzalez10	Gonzalez, S	Short communication: Antiretroviral therapy resistance mutations present in the HIV type 1 subtype C pol and env regions from therapy-naive patients in Zambia.	ARHR	2010	20623996	ZAMBIA	2005	122	TDR	ANC	Urban	Randomly Chosen Subset of Sequential Samples		PBMC	0	0	100	0	0	0	0	0	0	0.8	0.8	0.8	0	http://cpr.stanford.edu/cpr.cgi?action=Summary&userdir=cpr_sur/1774_168	0	0	0	0	0	0	0	0	0	0	0	0	0	0	0	0	0	0	0
47	Sub-Saharan Africa	Baker07	Baker, CA	HIV subtypes distribution and implication for antiretroviral treatment in a Ugandan population.	J Int Assoc Physicians AIDS Care (Chic)	2007	17641131	UGANDA	2005	75	TDR	HIVC	Urban	Randomly Chosen Subset of Sequential Samples		Plasma	48	3	0	47	0	0	0	3	-1	9.3	6.7	5.3	1.4	http://cpr.stanford.edu/cpr.cgi?action=Summary&userdir=cpr_sur/1808_180	1	1	0	0	0	0	0	0	0	0	0	0	0	0	0	0	0	0	0
48	Sub-Saharan Africa	Bussmann11	Bussmann, H	Prevalence of transmitted HIV drug resistance in Botswana: Lessons learned from the HIVDR-threshold survey conducted among women presenting for routine antenatal care as part of the 2007 national sentinel survey.	ARHR	2011	21034246	BOTSWANA	2005	147	TDR (WHO Sur-Method)	ANC	Multicenters	Sequential Samples (WHO Sur)		Plasma	0	0	99	0	0	0	0	0	1	1.3	0.7	1.4	0	http://cpr.stanford.edu/cpr.cgi?action=Summary&userdir=cpr_sur/1965_217	0	0	0	0	0	0	0	0	0	0	0	0	0	0	0	0	0	0	0
49	Sub-Saharan Africa	Kemal13	Kemal, KS	Molecular epidemiology of HIV type 1 subtypes in Rwanda.	ARHR	2013	23458210	RWANDA	2005	30	Diversity (Subtypes)	War victims		Sequential Samples		Plasma,PBMC	77	0	3	10	0	0	0	10	0	0	0	0	0	http://cpr.stanford.edu/cpr.cgi?action=Summary&userdir=cpr_sur/2112_524	0	0	0	0	0	0	0	0	0	0	0	0	0	0	0	0	0	0	0
50	Sub-Saharan Africa	Seoighe07	Seoighe, C	A model of directional selection applied to the evolution of drug resistance in HIV-1.	Mol Bio Evol	2007	17272680	SOUTH AFRICA	2006	287	TDR	ANC	Urban	Sequential Samples		Plasma	1	0	99	0	0	0	0	0	0	1.7	1	0.7	0	http://cpr.stanford.edu/cpr.cgi?action=Summary&userdir=cpr_sur/1500_79	1	0	0	0	0	0	0	0	0	0	0	1	0	0	0	0	0	0	0
51	Sub-Saharan Africa	Ndembi08	Ndembi, N	Transmitted antiretroviral drug resistance surveillance among newly HIV type 1-diagnosed women attending an antenatal clinic in Entebbe, Uganda.	ARHR	2008	18544019	UGANDA	2006	50	TDR (WHO Sur-Method)	ANC	Urban	Sequential Samples (WHO Sur)	Newly diagnosed	Plasma	54	2	2	34	0	0	2	0	6	0	0	0	0	http://cpr.stanford.edu/cpr.cgi?action=Summary&userdir=cpr_sur/1632_109	0	0	0	0	0	0	0	0	0	0	0	0	0	0	0	0	0	0	0
52	Sub-Saharan Africa	Tebit09	Tebit, DM	Analysis of the diversity of the HIV-1 pol gene and drug resistance associated changes among drug-naive patients in Burkina Faso.	J Med Virol	2009	19697403	BURKINA FASO	2006	104	TDR	HIVC	Urban	Sequential Samples		Plasma	3	1	0	1	0	0	48	0	47	12.5	10.6	3.8	0	http://cpr.stanford.edu/cpr.cgi?action=Summary&userdir=cpr_sur/1706_130	2	0	0	0	2	0	0	2	0	0	0	0	0	0	0	1	0	0	0
53	Sub-Saharan Africa	Yaotse09	Yaotse, DA	Genetic characterization of HIV-1 strains in Togo reveals a high genetic complexity and genotypic drug-resistance mutations in ARV naive patients.	Infect Genet Evol	2009	19460333	TOGO	2006	78	TDR	VCT	Urban	Sequential Samples		Plasma	8	0	0	0	0	15	68	0	9	9	6.4	1.3	1.3	http://cpr.stanford.edu/cpr.cgi?action=Summary&userdir=cpr_sur/1713_136	4	0	0	0	0	0	0	0	0	0	0	0	0	0	0	0	0	0	0
54	Sub-Saharan Africa	Kamoto08	Kamoto, K	Surveillance of transmitted HIV drug resistance with the World Health Organization threshold survey method in Lilongwe, Malawi.	Antivir Ther	2008	18575195	MALAWI	2006	53	TDR (WHO Sur-Method)	ANC	Urban	Sequential Samples (WHO Sur)		Dried Blood Spot	0	0	100	0	0	0	0	0	0	1.9	0	0	1.9	http://cpr.stanford.edu/cpr.cgi?action=Summary&userdir=cpr_sur/1967_219	0	0	0	0	0	0	0	0	0	0	0	0	0	0	0	0	0	0	0
55	Sub-Saharan Africa	Musyoki12	Musyoki, A	Genetic characterization of HIV before widespread testing of HIV vaccine candidates at a clinical trial site in Pretoria, South Africa.	ARHR	2012	22106990	SOUTH AFRICA	2006	25	Diversity (Vaccine)	HIVC	Urban	Available Samples	Chronic infection	Plasma	0	0	100	0	0	0	0	0	0	12	0	8.3	4.2	http://cpr.stanford.edu/cpr.cgi?action=Summary&userdir=cpr_sur/2002_236	0	0	0	0	0	0	0	0	0	0	0	0	0	0	0	0	0	0	0
56	Sub-Saharan Africa	Kiptoo13	Kiptoo, M	HIV-1 drug resistance-associated mutations among hiv-1 infected drug-naive antenatal clinic attendees in rural Kenya.	BMC Infect Dis	2013	24180455	KENYA	2006	188	TDR	ANC		Sequential Samples		Plasma	45	0	8	26	0	2	0	19	0	2.7	1.6	0.5	0.5	http://cpr.stanford.edu/cpr.cgi?action=Summary&userdir=cpr_sur/2144_541	0	1	0	0	1	0	0	1	0	0	0	0	0	0	0	0	0	0	0
57	Sub-Saharan Africa	Ayouba09_Africa	Ayouba, A	Low prevalence of HIV type 1 drug resistance mutations in untreated, recently infected patients from Burkina Faso, Cote d'Ivoire, Senegal, Thailand, and Vietnam: The ANRS 12134 study.	ARHR	2009	19886834	BURKINA FASO,COTE D'IVOIRE,SENEGAL	2007	142	TDR (WHO Sur-Method)	ANC, VCT	Urban	Sequential Samples (WHO Sur)	Recent infection (CD4 count >500)	Plasma	6	3	4	1	0	1	70	1	14	0.7	0	0	0.7	http://cpr.stanford.edu/cpr.cgi?action=Summary&userdir=cpr_sur/1742_156	0	0	0	0	0	0	0	0	0	0	0	0	0	0	0	0	0	0	0
58	Sub-Saharan Africa	Aghokeng09	Aghokeng, AF	Evaluation of transmitted HIV drug resistance among recently-infected antenatal clinic attendees in four Central African countries.	Antivir Ther	2009	19474474	CHAD,CAMEROON	2007	135	TDR (WHO Sur-Method)	ANC	Urban	Sequential Samples (WHO Sur)	Likely recently infected	Plasma	10	3	3	5	4	7	50	2	16	3.7	2.2	2.2	0	http://cpr.stanford.edu/cpr.cgi?action=Summary&userdir=cpr_sur/1743_158	0	0	0	0	2	0	0	0	0	0	0	0	0	0	0	0	0	0	0
59	Sub-Saharan Africa	Iweriebor12	Iweriebor, BC	Molecular epidemiology of HIV in two highly endemic areas of northeastern South Africa.	Arch Virol	2012	22189822	SOUTH AFRICA	2007	40	TDR	VCT	Urban	Sequential Samples		Plasma	0	0	100	0	0	0	0	0	0	5	0	5	0	http://cpr.stanford.edu/cpr.cgi?action=Summary&userdir=cpr_sur/1759_162	0	0	0	0	0	0	0	0	0	0	0	0	0	0	0	0	0	0	0
60	Sub-Saharan Africa	Papathanasopoulos10	Papathanasopoulos, MA	Characterization of HIV type 1 genetic diversity among South African participants enrolled in the AIDS vaccine integrated project (AVIP) study.	ARHR	2010	20509797	SOUTH AFRICA	2007	35	TDR	ANC	Urban	Randomly Chosen Subset of Sequential Samples		Plasma	3	0	97	0	0	0	0	0	0	5.7	0	5.7	0	http://cpr.stanford.edu/cpr.cgi?action=Summary&userdir=cpr_sur/1839_182	0	0	0	0	0	0	0	0	0	0	0	0	0	0	0	0	0	0	0
61	Sub-Saharan Africa	Djoko10	Djoko, CF	High HIV type 1 group M pol diversity and low rate of antiretroviral resistance mutations among the uniformed services in Kinshasa, DRC.	ARHR	2010	20954909	CONGO, THE DEMOCRATIC REPUBIC OF THE	2007	94	TDR	HIVC	Urban	Sequential Samples		Plasma	37	1	17	5	0	7	9	0	24	1.1	0	0	1.1	http://cpr.stanford.edu/cpr.cgi?action=Summary&userdir=cpr_sur/1876_190	0	0	0	0	0	0	0	0	0	0	0	0	0	0	0	0	0	0	0
62	Sub-Saharan Africa	Tshabalala11	Tshabalala, M	Surveillance of transmitted antiretroviral drug resistance among HIV-1 infected women attending antenatal clinics in Chitungwiza, Zimbabwe.	PLoS ONE	2011	21698125	ZIMBABWE	2007	149	TDR	ANC	Urban	Sequential Samples		Plasma	0	0	100	0	0	0	0	0	0	0.5	0	0.5	0	http://cpr.stanford.edu/cpr.cgi?action=Summary&userdir=cpr_sur/1934_207	0	0	0	0	0	0	0	0	0	0	0	0	0	0	0	0	0	0	0
63	Sub-Saharan Africa	Ajoge12	Ajoge, HO	Drug resistance pattern of HIV type 1 isolates sampled in 2007 from therapy-naive pregnant women in north-central Nigeria.	ARHR	2012	21568761	NIGERIA	2007	28	TDR	ANC	Urban	Sequential Samples		Plasma	0	0	4	0	4	39	50	0	3	7.1	0	7.1	0	http://cpr.stanford.edu/cpr.cgi?action=Summary&userdir=cpr_sur/1943_209	0	0	0	0	0	0	0	0	0	0	0	0	0	0	0	0	0	0	0
64	Sub-Saharan Africa	Yang11	Yang, C	Global surveillance of transmitted HIV-1 drug resistance in PEPFAR-supported countries using a broadly sensitive genotyping assay	Direct Genbank Submission (Poster at CROI 2011)	2011		KENYA	2007	38	TDR			Sequential Samples		Plasma	68	3	5	18	0	0	0	3	3	0	0	0	0	http://cpr.stanford.edu/cpr.cgi?action=Summary&userdir=cpr_sur/1966_218	0	0	0	0	0	0	0	0	0	0	0	0	0	0	0	0	0	0	0
65	Sub-Saharan Africa	Aghokeng11	Aghokeng, AF	Scale-up of antiretroviral treatment in sub-Saharan Africa is accompanied by increasing HIV-1 drug resistance mutations in drug-naive patients.	AIDS	2011	21860346	CAMEROON	2007	206	TDR	BD, HIVC	Urban, Rural	Sequential Samples		Plasma	9	0	0	6	5	5	66	1	8	7.8	5.3	1.9	1.9	http://cpr.stanford.edu/cpr.cgi?action=Summary&userdir=cpr_sur/1971_221	1	0	0	0	5	0	0	1	0	0	0	0	0	0	0	0	3	0	0
66	Sub-Saharan Africa	Ssemwanga12	Ssemwanga, D	Low drug resistance levels among drug-naive individuals with recent HIV-1 infection in a rural clinical cohort in southwestern Uganda.	ARHR	2012	22616647	UGANDA	2007	72	TDR	HIVC	Rural	Sequential Samples	Recent infection (seroconversion)	Plasma	33	0	1	57	0	0	0	0	9	1.4	0	1.4	0	http://cpr.stanford.edu/cpr.cgi?action=Summary&userdir=cpr_sur/2010_240	0	0	0	0	0	0	0	0	0	0	0	0	0	0	0	0	0	0	0
67	Sub-Saharan Africa	Masimba13	Masimba, PJ	Prevalence of drug-resistance mutations and HIV-1 subtypes in a HIV-1 infected cohort in rural Tanzania.	ARHR	2013	23806135	TANZANIA, UNITED REPUBLIC OF	2007	223	TDR	HIVC		Randomly Chosen Subset of Sequential Samples		Plasma	26	2	45	19	0	0	0	8	0	7.6	3.6	6.3	0	http://cpr.stanford.edu/cpr.cgi?action=Summary&userdir=cpr_sur/2121_526	1	0	0	2	0	0	0	0	1	0	2	0	0	0	0	0	0	0	0
68	Sub-Saharan Africa	Hunt13	Hunt, GM	Surveillance of transmitted HIV-1 drug resistance in Gauteng and KwaZulu-Natal Provinces, South Africa, 2005-2009.	Clin Infect Dis	2012	22544199	SOUTH AFRICA	2007	345	TDR (WHO Sur-Method)	ANC		Sequential Samples (WHO Sur)		Plasma	0	0	99	0	0	0	0	0	1	3.2	1.4	2	1.1	http://cpr.stanford.edu/cpr.cgi?action=Summary&userdir=cpr_sur/2145_542	0	0	0	0	0	0	0	0	0	0	0	0	0	0	0	0	0	0	0
69	Sub-Saharan Africa	Bila13	Bila, DC	Evolution of primary HIV drug resistance in a subtype C dominated epidemic in Mozambique.	PLoS ONE	2013	23935858	MOZAMBIQUE	2007	253	TDR (WHO Sur-Method)	ANC		Sequential Samples (WHO Sur)		DBS	2	0	96	2	0	0	0	0	0	2.8	0.8	1.2	0.8	http://cpr.stanford.edu/cpr.cgi?action=Summary&userdir=cpr_sur/2150_549	2	0	0	0	0	0	0	0	0	0	0	0	0	0	0	0	0	0	0
70	Sub-Saharan Africa	Manak12_Africa	Manak, M	Pilot studies for development of an HIV subtype panel for surveillance of global diversity.	ARHR	2012	22149143	CAMEROON,SOUTH AFRICA	2007	39	Diversity (Panel)	BD		Available Samples	Recent infection	Plasma	0	0	95	0	0	0	5	0	0	2.6	0	2.6	0	http://cpr.stanford.edu/cpr.cgi?action=Summary&userdir=cpr_sur/2165_557	0	0	0	0	0	0	0	0	0	0	0	0	0	0	0	0	0	0	0
71	Sub-Saharan Africa	Nwobegahay11	Nwobegahay, JM	Prevalence of drug-resistant mutations in newly diagnosed drug-naive HIV-1-infected individuals in a treatment site in the Waterberg district, Limpopo province.	S Afr Med J	2011	21837878	SOUTH AFRICA	2008	50	TDR	VCT	Urban	Sequential Samples	Newly diagnosed	Plasma	0	2	98	0	0	0	0	0	0	1.8	0	2	0	http://cpr.stanford.edu/cpr.cgi?action=Summary&userdir=cpr_sur/1775_169	0	0	0	0	0	0	0	0	0	0	0	0	0	0	0	0	0	0	0
72	Sub-Saharan Africa	Nwobegahay12	Nwobegahay, JM	Low prevalence of transmitted genetic drug resistance in a cohort of HIV infected naÔve patients entering antiretroviral treatment programs at two sites in northern South Africa.	J Med Virol	2012	23080485	SOUTH AFRICA	2008	74	TDR	HIVC	Rural	Sequential Samples		Plasma	0	0	100	0	0	0	0	0	0	2.5	1.4	1.4	0	http://cpr.stanford.edu/cpr.cgi?action=Summary&userdir=cpr_sur/1776_170	1	0	0	0	0	0	0	0	0	0	0	0	0	0	0	0	0	0	0
73	Sub-Saharan Africa	Castelbranco10	Castelbranco, EP	Frequency of primary resistance to antiretroviral drugs and genetic variability of HIV-1 among infected pregnant women recently diagnosed in Luanda-Angola.	ARHR	2010	20929349	ANGOLA, REPUBLIC OF	2008	35	TDR (WHO Sur-Method)	ANC	Urban	Sequential Samples (WHO Sur)	Newly diagnosed	Plasma	11	9	17	6	23	20	0	0	14	5.7	2.9	5.7	0	http://cpr.stanford.edu/cpr.cgi?action=Summary&userdir=cpr_sur/1875_189	0	0	0	0	0	0	0	0	0	0	0	0	0	0	0	0	0	0	0
74	Sub-Saharan Africa	Djoko10	Djoko, CF	HIV type 1 pol gene diversity and genotypic antiretroviral drug resistance mutations in Malabo, Equatorial Guinea.	ARHR	2010	20718620	EQUATORIAL GUINEA	2008	41	TDR	HIVC, VCT	Urban	Sequential Samples		Plasma	10	0	5	0	2	7	59	0	17	4.9	2.4	0	2.4	http://cpr.stanford.edu/cpr.cgi?action=Summary&userdir=cpr_sur/1877_191	0	0	0	0	1	0	0	0	0	0	0	0	0	0	0	0	0	0	0
75	Sub-Saharan Africa	Chamberland12	Chamberland, A	Transmission of HIV-1 drug resistance in Benin could jeopardise future treatment options.	Sex Transm Infect	2012	22158948	BENIN	2008	127	TDR	HIVC, STD	Urban	Randomly Chosen Subset of Sequential Samples		Plasma	3	0	0	0	0	11	71	2	13	3.9	0	3.1	0.8	http://cpr.stanford.edu/cpr.cgi?action=Summary&userdir=cpr_sur/1904_194	0	0	0	0	0	0	0	0	0	0	0	0	0	0	0	0	0	0	0
76	Sub-Saharan Africa	Kasang11	Kasang, C	HIV drug resistance (HIVDR) in antiretroviral therapy-naive patients in Tanzania not eligible for WHO threshold HIVDR survey is dramatically high.	PLoS ONE	2011	21886779	TANZANIA, UNITED REPUBLIC OF	2008	83	TDR	HIVC (Clinical trial, ProCortI, for prednisolone)		Sequential Samples		PBMC	37	1	27	30	0	0	0	1	4	12.9	6	6	4.7	http://cpr.stanford.edu/cpr.cgi?action=Summary&userdir=cpr_sur/1907_197	1	0	0	0	0	0	0	0	0	0	0	1	0	0	0	0	0	0	0
77	Sub-Saharan Africa	Hamers11	Hamers, RL	HIV-1 drug resistance in antiretroviral-naive individuals in sub-Saharan Africa after rollout of antiretroviral therapy: A multicentre observational study.	Lancet	2011	21802367	ZIMBABWE,KENYA,NIGERIA,UGANDA,SOUTH AFRICA,ZAMBIA	2008	2468	TDR	HIVC	Urban	Sequential Samples		Plasma	24	0	55	12	0	3	4	1	1	6.2	2.4	3.8	1.4	http://cpr.stanford.edu/cpr.cgi?action=Summary&userdir=cpr_sur/1973_223	16	2	3	1	8	4	0	3	11	3	1	0	3	1	1	1	1	0	0
78	Sub-Saharan Africa	Nwobegahay11	Nwobegahay, JM	Prevalence of antiretroviral drug resistance mutations and HIV-I subtypes among newly-diagnosed drug-naive persons visiting a voluntary testing and counselling centre in northeastern South Africa.	J Health Popul Nutr	2011	21957668	SOUTH AFRICA	2008	46	TDR	VCT	Urban	Sequential Samples	Newly diagnosed	Plasma	0	2	96	0	0	0	0	0	2	5.6	4.3	0	2	http://cpr.stanford.edu/cpr.cgi?action=Summary&userdir=cpr_sur/1982_227	0	0	1	0	0	1	0	0	0	0	0	0	0	0	0	0	0	0	0
79	Sub-Saharan Africa	Hassan13	Hassan, A	Low prevalence of transmitted HIV-1 drug resistance amongst ARV naive adults in a rural HIV clinic in Kenya.	ARHR	2013	22900472	KENYA	2008	211	TDR	HIVC	Rural	Available Samples		Plasma	67	1	9	21	0	0	0	1	1	1.9	0.5	0.5	0.9	http://cpr.stanford.edu/cpr.cgi?action=Summary&userdir=cpr_sur/2005_238	0	0	0	0	0	0	0	0	0	0	0	0	0	0	0	0	0	0	0
80	Sub-Saharan Africa	Price11	Price, MA	Transmitted HIV type 1 drug resistance among individuals with recent HIV infection in East and Southern Africa	ARHR	2011	21091377	KENYA,RWANDA,UGANDA,SOUTH AFRICA,ZAMBIA	2008	576	TDR	ANC, VCT	Multicenters	Sequential Samples	Recent infection (seroconversion)	Plasma	25	0	46	17	0	0	0	12	0	4.5	0.7	3.3	0.7	http://cpr.stanford.edu/cpr.cgi?action=Summary&userdir=cpr_sur/2017_241	1	0	0	0	1	0	0	0	0	0	0	0	0	0	0	0	0	0	0
81	Sub-Saharan Africa	Caron12	Caron, M	Prevalence, genetic diversity and antiretroviral drugs resistance-associated mutations among untreated HIV-1-infected pregnant women in Gabon, central Africa.	BMC Infect Dis	2012	22433277	GABON	2008	97	TDR	ANC		Sequential Samples		Plasma	7	1	0	1	6	12	51	13	9	2.1	1	0	1.1	http://cpr.stanford.edu/cpr.cgi?action=Summary&userdir=cpr_sur/2068_502	0	0	0	0	0	0	0	0	0	0	0	0	0	0	0	0	0	0	0
82	Sub-Saharan Africa	Somda12	Somda, A	Surveillance of transmitted drug-resistant HIV among young pregnant women in Ouagadougou, Burkina Faso.	Clin Infect Dis	2012	22544195	BURKINA FASO	2008	48	TDR (WHO Sur-Method)	ANC		Sequential Samples (WHO Sur)		Plasma	2	0	0	0	0	8	48	4	38	6.2	4.2	6.2	0	http://cpr.stanford.edu/cpr.cgi?action=Summary&userdir=cpr_sur/2151_550	0	0	0	0	0	0	0	0	1	0	0	0	0	0	0	0	0	0	0
83	Sub-Saharan Africa	Ugbena12	Ugbena, R	Virological response and HIV drug resistance 12 months after antiretroviral therapy initiation at 2 clinics in Nigeria.	Clin Infect Dis	2012	22544206	NIGERIA	2008	271	Baseline (Firstline regimen response)	HIVC		Sequential Samples		Plasma	0	0	0	1	0	58	37	3	1	3.7	1.1	1.5	1.1	http://cpr.stanford.edu/cpr.cgi?action=Summary&userdir=cpr_sur/2172_556	2	0	0	0	0	0	0	0	0	0	0	0	1	0	0	0	0	0	0
84	Sub-Saharan Africa	Charpentier11	Charpentier, C	High prevalence of antiretroviral drug resistance among HIV-1-untreated patients in Guinea-Conakry and in Niger.	Antivir Ther	2011	21555827	GUINEA,NIGER	2009	187	TDR	VCT	Urban	Sequential Samples	Newly diagnosed	Plasma	6	0	0	1	1	72	16	1	3	10.2	5.3	7.5	0	http://cpr.stanford.edu/cpr.cgi?action=Summary&userdir=cpr_sur/1905_195	2	0	0	0	1	1	0	0	1	0	2	1	0	0	1	1	1	0	0
85	Sub-Saharan Africa	Ndembi11	Ndembi, N	Transmitted antiretroviral drug resistance among newly HIV-1 diagnosed young individuals in Kampala.	AIDS	2011	21399479	UGANDA	2009	69	TDR (WHO Sur-Method)	VCT	Urban	Sequential Samples (WHO Sur)	Newly diagnosed	Plasma	56	1	3	39	0	0	0	0	1	7.1	2.9	2.9	1.4	http://cpr.stanford.edu/cpr.cgi?action=Summary&userdir=cpr_sur/1906_196	0	0	0	1	0	0	0	0	0	0	0	0	0	0	0	0	0	0	0
86	Sub-Saharan Africa	Parboosing11	Parboosing, R	Resistance to antiretroviral drugs in newly diagnosed, young treatment-naive HIV-positive pregnant women in the province of KwaZulu-Natal, South Africa.	J Med Virol	2011	21739439	SOUTH AFRICA	2009	56	TDR (WHO Sur-Method)	ANC	Urban	Sequential Samples (WHO Sur)	Newly diagnosed	Plasma	0	0	100	0	0	0	0	0	0	3.6	0	1.8	1.8	http://cpr.stanford.edu/cpr.cgi?action=Summary&userdir=cpr_sur/1924_203	0	0	0	0	0	0	0	0	0	0	0	0	0	0	0	0	0	0	0
87	Sub-Saharan Africa	Serrano12	Serrano, D	Low transmitted drug resistance and high viral genetic diversity of HIV-1 strains circulating in young pregnant women recently diagnosed with HIV-1 infection in Luada, Angola	Direct Genbank Submission (Poster at ASLM 2012)	2012		ANGOLA, REPUBLIC OF	2009	39	TDR (WHO Sur-Method)	ANC		Sequential Samples		Dried Blood Spot	8	0	23	10	8	23	8	5	15	0	0	0	0	http://cpr.stanford.edu/cpr.cgi?action=Summary&userdir=cpr_sur/1964_216	0	0	0	0	0	0	0	0	0	0	0	0	0	0	0	0	0	0	0
88	Sub-Saharan Africa	Sigaloff12	Sigaloff, KC	High prevalence of transmitted antiretroviral drug resistance among newly HIV type 1 diagnosed adults in Mombasa, Kenya.	ARHR	2012	22149307	KENYA	2009	72	TDR	VCT	Urban	Sequential Samples	Newly diagnosed	Plasma	78	0	8	14	0	0	0	0	0	12.5	1.4	6.9	4.3	http://cpr.stanford.edu/cpr.cgi?action=Summary&userdir=cpr_sur/2003_237	0	0	0	0	0	0	0	0	1	0	0	0	0	0	0	0	0	0	0
89	Sub-Saharan Africa	Ssemwanga12	Ssemwanga, D	Transmitted antiretroviral drug resistance among drug-naive female sex workers with recent infection in Kampala, Uganda.	Clin Infect Dis	2012	22544200	UGANDA	2009	40	TDR	VCT (CSW 100%)		Sequential Samples		Plasma	28	0	12	40	0	0	0	20	0	2.5	0	2.5	0	http://cpr.stanford.edu/cpr.cgi?action=Summary&userdir=cpr_sur/2067_501	0	0	0	0	0	0	0	0	0	0	0	0	0	0	0	0	0	0	0
90	Sub-Saharan Africa	Mulu14	Mulu, A	Clade homogeneity and Pol gene polymorphisms in chronically HIV-1 infected antiretroviral treatment naive patients after the roll out of ART in Ethiopia.	BMC Infect Dis	2014	24655349	ETHIOPIA	2009	142	TDR	HIVC		Sequential Samples		Plasma	0	0	100	0	0	0	0	0	0	4.7	2.1	2.1	1.4	http://cpr.stanford.edu/cpr.cgi?action=Summary&userdir=cpr_sur/2138_536	0	0	1	0	0	0	0	0	0	0	0	0	0	0	0	0	0	0	0
91	Sub-Saharan Africa	Billong13	Billong, SC	Population-based monitoring of emerging HIV-1 drug resistance on antiretroviral therapy and associated factors in a sentinel site in Cameroon: low levels of resistance but poor programmatic performance.	PLoS ONE	2013	23991142	CAMEROON	2009	139	TDR	HIVC		Sequential Samples		Plasma	7	1	0	5	3	7	65	6	6	3.6	0.7	2.2	1.4	http://cpr.stanford.edu/cpr.cgi?action=Summary&userdir=cpr_sur/2153_545	0	0	0	0	0	0	0	0	0	0	0	0	0	0	0	0	0	0	0
92	Sub-Saharan Africa	Bartolo14	Bartolo, I	HIV-1 diversity, transmission dynamics and primary drug resistance in Angola.	Direct Genbank Submission	2014		ANGOLA, REPUBLIC OF	2009	140	TDR			NA		Plasma	9	0	22	9	12	12	9	9	18	2.1	0	1.4	0.7	http://cpr.stanford.edu/cpr.cgi?action=Summary&userdir=cpr_sur/2171_555	0	0	0	0	0	0	0	0	0	0	0	0	0	0	0	0	0	0	0
93	Sub-Saharan Africa	Manasa11	Manasa, J	Primary drug resistance in South Africa - data from 20 years of surveys.	ARHR	2011	22251009	SOUTH AFRICA	2010	71	TDR	Residents of a rural community as a part of HIV incident surveillance study	Rural	Sequential Samples	Recent infection (seroconversion)	Plasma	1	0	99	0	0	0	0	0	0	0	0	0	0	http://cpr.stanford.edu/cpr.cgi?action=Summary&userdir=cpr_sur/1955_214	0	0	0	0	0	0	0	0	0	0	0	0	0	0	0	0	0	0	0
94	Sub-Saharan Africa	Nazziwa12	Nazziwa, J	HIV-1 transmitted drug resistance and evidence of transmission clusters among recently infected antiretroviral naive individuals from Ugandan fishing communities of Lake Victoria	ARHR	2012	23173702	UGANDA	2010	45	TDR	VCT		Sequential Samples	Recent infection	Plasma	30	0	2	54	0	4	0	9	1	6.5	0	6.7	0	http://cpr.stanford.edu/cpr.cgi?action=Summary&userdir=cpr_sur/2050_485	0	0	0	0	0	0	0	0	0	0	0	0	0	0	0	0	0	0	0
95	Sub-Saharan Africa	Imade13	Imade, GE	Transmitted HIV drug resistance in antiretroviral-naive pregnant women in north central Nigeria.	ARHR	2013	24164431	NIGERIA	2011	34	TDR (WHO Sur-Method-Modified)	ANC		Sequential Samples (WHO Sur)		Plasma	0	0	0	0	0	56	41	0	3	2.9	2.9	2.9	0	http://cpr.stanford.edu/cpr.cgi?action=Summary&userdir=cpr_sur/2149_544	1	0	0	0	0	0	0	0	0	0	0	0	0	0	0	0	0	0	0
96	South/Southeast Asia	Sirivichayakul01	Sirivichayakul, S	Survey of reverse transcriptase from the heterosexual epidemic of human immunodeficiency virus type 1 CRF01_AE in Thailand from 1990 to 2000.	ARHR	2001	11485625	THAILAND	1996	48	Diversity (Epidemiology)	HIVC	Urban	Available Samples		Plasma	0	0	0	0	0	0	0	100	0	6.2	6.2	0	0	http://cpr.stanford.edu/cpr.cgi?action=Summary&userdir=cpr_sur/911_5	0	0	0	0	0	0	0	0	2	0	0	0	0	0	0	0	0	0	0
97	South/Southeast Asia	Liao09	Liao, H	Phylodynamic analysis of the dissemination of HIV-1 CRF01_AE in Vietnam.	Virology	2009	19540543	VIET NAM	1997	33	Diversity (Epidemiology)		Urban	Available Samples		Plasma	0	0	0	0	0	0	0	100	0	0	0	0	0	http://cpr.stanford.edu/cpr.cgi?action=Summary&userdir=cpr_sur/1761_163	0	0	0	0	0	0	0	0	0	0	0	0	0	0	0	0	0	0	0
98	South/Southeast Asia	Yang02	Yang, R	On-going generation of multiple forms of HIV-1 intersubtype recombinants in the Yunnan Province of China.	AIDS	2002	12131217	CHINA	2000	39	Diversity (Subtypes)	IVDU Surveillce Program	Multicenters	Sequential Samples		Plasma	3	21	10	0	0	0	0	0	66	0	0	0	0	http://cpr.stanford.edu/cpr.cgi?action=Summary&userdir=cpr_sur/986_9	0	0	0	0	0	0	0	0	0	0	0	0	0	0	0	0	0	0	0
99	South/Southeast Asia	Tovanabutra04	Tovanabutra, S	The changing molecular epidemiology of HIV type 1 among northern Thai drug users, 1999 to 2002.	ARHR	2004	15186520	THAILAND	2000	34	Diversity (Epidemiology)	IVDU Treatment Center	Urban	Sequential Samples	Recent infection (seroconversion)	PBMC	0	5	0	0	0	0	0	95	0	2.9	2.9	0	0	http://cpr.stanford.edu/cpr.cgi?action=Summary&userdir=cpr_sur/1122_34	0	0	0	0	0	0	0	0	0	0	0	0	1	0	0	0	0	0	0
100	South/Southeast Asia	Lan03	Lan, NT	HIV type 1 isolates from 200 untreated individuals in Ho Chi Minh city(Vietnam): ANRS 1257 study. Large predominance of CRF01_AE and presence of major resistance mutations to antiretroviral drugs.	ARHR	2003	14601592	VIET NAM	2001	172	TDR	ANRS1257 (IDUs, CSW, STD)	Urban	Randomly Chosen Subset of Sequential Samples		Plasma	0	1	0	0	0	0	0	99	0	8.6	6.4	0	2.6	http://cpr.stanford.edu/cpr.cgi?action=Summary&userdir=cpr_sur/1082_20	1	0	0	0	0	0	0	0	0	0	0	0	0	0	0	1	0	1	0
101	South/Southeast Asia	Deshpande04	Deshpande, A	Molecular characterization of HIV type 1 isolates from untreated patients of Mumbai (Bombay), India, and detection of rare resistance mutations.	ARHR	2004	15585093	INDIA	2003	126	TDR	HIVC	Urban	Sequential Samples		Plasma	1	0	98	0	0	0	0	1	0	4	2.4	0.8	0.9	http://cpr.stanford.edu/cpr.cgi?action=Summary&userdir=cpr_sur/1108_28	0	0	0	0	0	0	0	0	0	0	0	0	0	0	0	0	0	0	0
102	South/Southeast Asia	Balakrishnan05	Balakrishnan, P	HIV type 1 genotypic variation in an antiretroviral treatment-naive population in southern India.	ARHR	2005	15943572	INDIA	2003	50	TDR	HIVC	Urban	Sequential Samples		Plasma	0	0	100	0	0	0	0	0	0	2	0	0	2	http://cpr.stanford.edu/cpr.cgi?action=Summary&userdir=cpr_sur/1211_41	0	0	0	0	0	0	0	0	0	0	0	0	0	0	0	0	0	0	0
103	South/Southeast Asia	Han07	Han, X	Genotypic resistance mutations to antiretroviral drugs in treatment-naive HIV/AIDS patients living in Liaoning Province, China: Baseline prevalence and subtype-specific difference.	ARHR	2007	17411368	CHINA	2003	71	TDR	HIVC	Urban, Rural	Sequential Samples		Plasma	7	47	1	0	0	3	0	21	21	6.9	2.8	1.4	2.8	http://cpr.stanford.edu/cpr.cgi?action=Summary&userdir=cpr_sur/1506_82	1	0	0	0	0	0	0	0	0	0	0	0	0	0	0	0	0	0	0
104	South/Southeast Asia	Liao07	Liao, L	Genotypic analysis of the protease and reverse transcriptase of HIV type 1 isolates from recently infected injecting drug users in western China.	ARHR	2007	17725425	CHINA	2003	25	TDR	IVDU Surveillce Program	Urban, Rural	Sequential Samples	Recent infection (seroconversion + western blo	Plasma	0	0	0	0	0	0	0	0	100	0	0	0	0	http://cpr.stanford.edu/cpr.cgi?action=Summary&userdir=cpr_sur/1541_87	0	0	0	0	0	0	0	0	0	0	0	0	0	0	0	0	0	0	0
105	South/Southeast Asia	Tee05	Tee, KK	Emergence of HIV-1 CRF01_AE/B unique recombinant forms in Kuala Lumpur, Malaysia.	AIDS	2005	15668536	MALAYSIA	2004	99	Diversity (Subtypes)	HIVC (HES 57%, MSM 12%)	Urban	Randomly Chosen Subset of Sequential Samples	Newly diagnosed	Plasma	19	13	1	0	0	0	1	65	1	2	0	1	1	http://cpr.stanford.edu/cpr.cgi?action=Summary&userdir=cpr_sur/1209_40	0	0	0	0	0	0	0	0	0	0	0	0	0	0	0	0	0	0	0
106	South/Southeast Asia	Ly05	Ly, N	Characterization of mutations in HIV type 1 isolates from 144 Cambodian recently infected patients and pregnant women naive to antiretroviral drugs.	ARHR	2005	16386116	CAMBODIA	2004	144	TDR	ANC, VCT	Urban	Sequential Samples	Recently diagnosed, Recent infection	Plasma	0	1	0	0	0	0	1	97	1	4.9	2.8	0.7	1.5	http://cpr.stanford.edu/cpr.cgi?action=Summary&userdir=cpr_sur/1238_49	0	0	0	0	0	0	0	0	1	0	0	0	3	0	0	0	0	0	0
107	South/Southeast Asia	Tee05	Tee, KK	The evolving molecular epidemiology of HIV type 1 among injecting drug users (IDUs) in Malaysia.	ARHR	2005	16379608	MALAYSIA	2004	36	Diversity (Subtypes)	IDU Prison	Urban	Sequential Samples		Plasma	39	50	0	0	0	0	3	8	0	0	0	0	0	http://cpr.stanford.edu/cpr.cgi?action=Summary&userdir=cpr_sur/1501_80	0	0	0	0	0	0	0	0	0	0	0	0	0	0	0	0	0	0	0
108	South/Southeast Asia	Han10	Han, X	Genetic and epidemiologic characterization of HIV-1 infection In Liaoning Province, China.	JAIDS	2010	20104106	CHINA	2004	69	Diversity (Epidemiology)	HIVC	Urban	Available Samples		Plasma	4	28	1	0	0	1	0	55	11	5	1.4	0.7	3.2	http://cpr.stanford.edu/cpr.cgi?action=Summary&userdir=cpr_sur/2059_494	1	0	0	0	0	0	0	0	0	0	0	0	0	0	0	0	0	0	0
109	South/Southeast Asia	Kijak13	Kijak, GH	HIV-1 prevalence and subtype distribution in HIV-1 positive volunteers deferred from enrollment in a phase III prime-boost HIV-1 vaccine trial in Thailand	J Virol	2013	23576510	THAILAND	2004	42	Diversity (Vaccine)	R144 Vaccine Trial		Sequential Samples		Plasma	0	38	0	0	0	0	0	62	0	4.8	0	4.8	0	http://cpr.stanford.edu/cpr.cgi?action=Summary&userdir=cpr_sur/2084_513	0	0	0	0	0	0	0	0	0	0	0	0	0	0	0	0	0	0	0
110	South/Southeast Asia	Tu09	Tu, YQ	Human immunodeficiency virus-1 genotypic drug resistance among volunteer blood donors in Yunnan, China.	Transfusion	2009	19453981	CHINA	2005	49	TDR	BD	Urban	Available Samples	Recent, Chronic infection	Plasma,PBMC	0	4	0	0	0	0	0	20	76	0	0	0	0	http://cpr.stanford.edu/cpr.cgi?action=Summary&userdir=cpr_sur/1662_114	0	0	0	0	0	0	0	0	0	0	0	0	0	0	0	0	0	0	0
111	South/Southeast Asia	Iqbal09	Iqbal, HS	Primary HIV-1 drug resistance and polymorphic patterns among injecting drug users (IDUs) in Chennai, southern India.	J Int Assoc Physicians AIDS Care (Chic)	2009	19721100	INDIA	2005	34	TDR	IVDUs in HIVC	Urban	Randomly Chosen Subset of Sequential Samples		Plasma	0	0	100	0	0	0	0	0	0	4.1	2.9	0	2.9	http://cpr.stanford.edu/cpr.cgi?action=Summary&userdir=cpr_sur/1744_159	1	0	0	0	0	0	0	0	0	0	0	0	0	0	0	0	0	0	0
112	South/Southeast Asia	Trinh12	Trinh, QD	Short communication: Drug resistance mutations in the HIV type 1 protease and reverse transcriptase genes in antiretroviral-naive Vietnamese children.	ARHR	2012	22260721	VIET NAM	2005	71	TDR	HIVC		Randomly Chosen Subset of Sequential Samples		PBMC	0	0	0	0	0	0	0	100	0	5.3	1.4	2.8	1.4	http://cpr.stanford.edu/cpr.cgi?action=Summary&userdir=cpr_sur/2040_479	0	0	0	0	0	0	0	0	0	0	0	0	1	0	0	0	0	0	0
113	South/Southeast Asia	Sirivichayakul08	Sirivichayakul, S	HIV drug resistance transmission threshold survey in Bangkok, Thailand.	Antivir Ther	2008	18575199	THAILAND	2006	84	TDR (WHO Sur-Method)	BD, VCT	Urban	Sequential Samples (WHO Sur)	Recent, Chronic infection	Plasma	1	20	0	0	0	0	1	77	1	1.2	1.2	0	0	http://cpr.stanford.edu/cpr.cgi?action=Summary&userdir=cpr_sur/1689_121	0	0	0	0	0	0	0	0	0	0	0	0	0	0	0	0	0	0	0
114	South/Southeast Asia	Nguyen08	Nguyen, HT	HIV drug resistance threshold survey using specimens from voluntary counselling and testing sites in Hanoi, Vietnam.	Antivir Ther	2008	18575200	VIET NAM	2006	49	TDR (WHO Sur-Method)	VCT	Urban	Sequential Samples (WHO Sur)		Plasma	0	0	0	0	0	0	0	100	0	2	2	2	0	http://cpr.stanford.edu/cpr.cgi?action=Summary&userdir=cpr_sur/1708_132	0	0	0	0	0	0	0	0	0	0	1	0	0	0	0	0	0	0	0
115	South/Southeast Asia	Kandathil09	Kandathil, AJ	The frequency of HIV-I drug resistance mutations among treatment-naive individuals at a tertiary care centre in South India.	Int J STD AIDS	2009	19625581	INDIA	2006	92	TDR	HIVC	Urban	Available Samples		Plasma	1	0	99	0	0	0	0	0	0	2.2	1.1	1.1	0	http://cpr.stanford.edu/cpr.cgi?action=Summary&userdir=cpr_sur/1715_138	1	0	0	0	0	0	0	0	0	0	0	0	0	0	0	0	0	0	0
116	South/Southeast Asia	Zhang10	Zhang, J	Surveillance of transmitted HIV type 1 drug resistance in newly diagnosed HIV type 1-infected patients in Shandong province, China.	ARHR	2010	20121622	CHINA	2006	47	TDR (WHO Sur-Method)	VCT	Urban	Sequential Samples (WHO Sur)	Newly diagnosed	Dried Blood Spot	0	23	6	0	0	0	0	49	22	2.1	0	2.1	0	http://cpr.stanford.edu/cpr.cgi?action=Summary&userdir=cpr_sur/1755_161	0	0	0	0	0	0	0	0	0	0	0	0	0	0	0	0	0	0	0
117	South/Southeast Asia	Rolland12	Rolland, M	Increased HIV-1 vaccine efficacy against viruses with genetic signatures in Env V2	Nature	2012	22960785	THAILAND	2006	121	Diversity (Vaccine)	R144 Vaccine Trial		Sequential Samples	Recent Infection	Plasma	0	4	0	0	0	0	1	95	0	2.5	0	1.7	0.8	http://cpr.stanford.edu/cpr.cgi?action=Summary&userdir=cpr_sur/2051_486	0	0	0	0	0	0	0	0	0	0	0	0	0	0	0	0	0	0	0
118	South/Southeast Asia	Bao08	Bao, L	Molecular tracing of sexual HIV Type 1 transmission in the southwest border of China.	ARHR	2008	18462079	CHINA	2006	44	Diversity (Epidemiology)	VCT (HES 100%)		Available Samples		PBMC	0	2	2	0	0	2	0	61	33	2.3	2.3	2.3	0	http://cpr.stanford.edu/cpr.cgi?action=Summary&userdir=cpr_sur/2126_528	0	0	0	0	0	0	0	0	0	0	0	0	0	0	0	0	0	0	0
119	South/Southeast Asia	Lall08	Lall, M	Profile of primary resistance in HIV-1-infected treatment-naive individuals from western India.	ARHR	2008	18593351	INDIA	2007	40	TDR	VCT	Urban	Sequential Samples		Plasma	5	0	92	0	0	0	0	2	1	10	7.5	0	2.5	http://cpr.stanford.edu/cpr.cgi?action=Summary&userdir=cpr_sur/1647_111	1	0	0	0	1	0	0	0	0	0	0	0	0	0	0	0	0	0	0
120	South/Southeast Asia	Nouhin09	Nouhin, J	Low prevalence of drug resistance transmitted virus in HIV Type 1-infected ARV-naive patients in Cambodia.	ARHR	2009	19388823	CAMBODIA	2007	67	TDR	ANC, HIVC	Urban, Rural	Sequential Samples		Plasma	3	4	0	0	0	0	0	93	0	4.5	1.5	1.5	3.4	http://cpr.stanford.edu/cpr.cgi?action=Summary&userdir=cpr_sur/1663_115	0	0	0	0	0	0	0	0	0	0	0	0	0	0	0	0	0	0	0
121	South/Southeast Asia	Ishizaki09	Ishizaki, A	Profile of HIV type 1 infection and genotypic resistance mutations to antiretroviral drugs in treatment-naive HIV type 1-infected individuals in Hai Phong, Viet Nam.	ARHR	2009	19239356	VIET NAM	2007	271	TDR	IDU-CSW rehaps, ANC, BD	Urban	Sequential Samples		Plasma	0	0	0	0	0	0	0	99	1	3.3	1.5	1.8	0.4	http://cpr.stanford.edu/cpr.cgi?action=Summary&userdir=cpr_sur/1671_116	0	0	0	0	0	0	0	0	0	2	0	0	0	0	0	0	0	0	0
122	South/Southeast Asia	Yu09	Yu, G	Genetic diversity and drug resistance of HIV type 1 circulating recombinant form_BC among drug users in Guangdong province.	ARHR	2009	19698024	CHINA	2007	101	Diversity (Subtypes)	IVDU Surveillce Program	Urban	Available Samples		Plasma	0	0	2	0	0	0	0	0	98	0	0	0	0	http://cpr.stanford.edu/cpr.cgi?action=Summary&userdir=cpr_sur/1704_129	0	0	0	0	0	0	0	0	0	0	0	0	0	0	0	0	0	0	0
123	South/Southeast Asia	Ayouba09_Asia	Ayouba, A	Low prevalence of HIV type 1 drug resistance mutations in untreated, recently infected patients from Burkina Faso, Cote d'Ivoire, Senegal, Thailand, and Vietnam: The ANRS 12134 study.	ARHR	2009	19886834	VIET NAM,THAILAND	2007	120	TDR (WHO Sur-Method)	ANC, VCT	Urban	Sequential Samples (WHO Sur)	Recent infection (CD4 count >500)	Plasma	1	2	0	0	0	0	0	97	0	3.3	0.8	0.8	1.7	http://cpr.stanford.edu/cpr.cgi?action=Summary&userdir=cpr_sur/1742_157	0	0	0	0	0	0	0	0	0	0	0	0	0	0	0	0	0	0	0
124	South/Southeast Asia	Chaturbhuj10	Chaturbhuj, DN	Transmitted HIV drug resistance among HIV-infected voluntary counseling and testing centers (VCTC) clients in Mumbai, India.	ARHR	2010	20704495	INDIA	2007	34	TDR	VCT	Urban	Sequential Samples		Plasma	0	0	100	0	0	0	0	0	0	5.9	0	0	5.9	http://cpr.stanford.edu/cpr.cgi?action=Summary&userdir=cpr_sur/1777_171	0	0	0	0	0	0	0	0	0	0	0	0	0	0	0	0	0	0	0
125	South/Southeast Asia	Wang08	Wang, W	Identification of subtype B, multiple circulating recombinant forms and unique recombinants of HIV type 1 in an MSM cohort in China.	ARHR	2008	18834324	CHINA	2007	35	Diversity (Subtypes)	MSM cohort	Urban	Sequential Samples		Plasma	0	69	0	0	0	0	0	25	6	2.8	0	0	2.8	http://cpr.stanford.edu/cpr.cgi?action=Summary&userdir=cpr_sur/1947_212	0	0	0	0	0	0	0	0	0	0	0	0	0	0	0	0	0	0	0
126	South/Southeast Asia	Duc12	Duc, NB	Surveillance of transmitted HIV drug resistance using matched plasma and dried blood spot specimens from voluntary counseling and testing sites in Ho Chi Minh City, Vietnam, 2007-2008	Clin Infect Dis	2012	22544201	VIET NAM	2007	73	TDR (WHO Sur-Method)	VCT		Sequential Samples		Plasma	0	0	0	0	0	0	0	100	0	6.8	2.7	4.1	1.4	http://cpr.stanford.edu/cpr.cgi?action=Summary&userdir=cpr_sur/1968_220	0	0	0	0	1	0	0	0	1	0	0	0	0	0	0	0	0	0	0
127	South/Southeast Asia	Sinha12	Sinha, S	Prevalence of HIV drug resistance mutations in HIV type 1 isolates in antiretroviral therapy naive population from northern India.	AIDS Res Treatm	2012	22496972	INDIA	2007	30	TDR	VCT	Urban	Sequential Samples	Chronic infection	Plasma	3	3	94	0	0	0	0	0	0	0	0	0	0	http://cpr.stanford.edu/cpr.cgi?action=Summary&userdir=cpr_sur/2000_235	0	0	0	0	0	0	0	0	0	0	0	0	0	0	0	0	0	0	0
128	South/Southeast Asia	Hingankar12	Hingankar, NK	Initial virologic response and HIV drug resistance among HIV-infected individuals initiating first-line antiretroviral therapy at 2 clinics in Chennai and Mumbai, India.	Clin Infect Dis	2012	22544202	INDIA	2007	96	TDR	HIVC	Urban	Sequential Samples		Plasma	0	0	100	0	0	0	0	0	0	5.2	4.2	4.2	1	http://cpr.stanford.edu/cpr.cgi?action=Summary&userdir=cpr_sur/2019_243	0	0	0	0	1	0	0	0	0	0	0	0	0	0	0	0	0	0	0
129	South/Southeast Asia	Ye11	Ye, JR	Sequence analysis of the gag-pol gene of human immunodeficiency virus type 1 of intersubtype (B/C) recombinant strain in Beijing, China.	ARHR	2011	20950146	CHINA	2007	39	Diversity (Subtypes)	VCT		Available Samples		Plasma	0	31	69	0	0	0	0	0	0	0	0	0	0	http://cpr.stanford.edu/cpr.cgi?action=Summary&userdir=cpr_sur/2066_500	0	0	0	0	0	0	0	0	0	0	0	0	0	0	0	0	0	0	0
130	South/Southeast Asia	Phan10	Phan, TT	Characterization of HIV type 1 genotypes and drug resistance mutations among drug-naive HIV type 1-infected patients in northern Vietnam.	ARHR	2010	20156106	VIET NAM	2008	155	TDR	HIVC	Urban	Sequential Samples		Plasma	0	0	0	0	0	0	0	100	0	7.7	4.5	4.5	2.1	http://cpr.stanford.edu/cpr.cgi?action=Summary&userdir=cpr_sur/1784_175	1	2	0	0	1	0	0	0	0	1	0	0	4	0	0	0	0	0	2
131	South/Southeast Asia	Bontell11	Bontell, I	Transmitted drug resistance and phylogenetic analysis of HIV CRF01_AE in northern Vietnam.	Infect Genet Evol	2011	21620998	VIET NAM	2008	63	TDR	HIVC (IDUs 50%, STD 45%)	Urban	Available Samples		Plasma	0	0	0	0	0	0	0	100	0	6.3	4.8	1.6	0	http://cpr.stanford.edu/cpr.cgi?action=Summary&userdir=cpr_sur/1912_199	0	0	0	0	0	0	0	0	0	1	0	0	1	0	0	0	0	0	0
132	South/Southeast Asia	Thorat11	Thorat, SR	Surveillance of transmitted HIV type 1 drug resistance among HIV yype 1-positive women attending an antenatal clinic in Kakinada, India.	ARHR	2011	21568760	INDIA	2008	47	TDR	ANC	Urban	Sequential Samples		Plasma	0	0	100	0	0	0	0	0	0	2.1	0	2.1	0	http://cpr.stanford.edu/cpr.cgi?action=Summary&userdir=cpr_sur/1917_202	0	0	0	0	0	0	0	0	0	0	0	0	0	0	0	0	0	0	0
133	South/Southeast Asia	Su11	Su, Q	HIV-1 subtypes based on the pol gene and drug resistance mutations among antiretroviral-naive patients from Guangxi, Southern China.	ARHR	2011	21916807	CHINA	2008	124	TDR	HIVC (IDUs 50%)	Urban	Sequential Samples		Plasma	0	2	2	0	0	0	0	78	18	1.6	0.8	0	0.8	http://cpr.stanford.edu/cpr.cgi?action=Summary&userdir=cpr_sur/1945_211	0	0	0	0	1	0	0	0	0	0	0	0	0	0	0	0	0	0	0
134	South/Southeast Asia	Dean11	Dean, J	Prevalence of HIV type 1 antiretroviral drug resistance mutations in Vietnam: A multicenter study.	ARHR	2011	21366425	VIET NAM	2008	92	TDR	Centers for Epidemiological Study of Blood Born Virus (IDUs 70%, CSW 30%)	Urban	Sequential Samples		Plasma	0	0	0	0	0	0	0	100	0	6.5	6.5	5.4	0	http://cpr.stanford.edu/cpr.cgi?action=Summary&userdir=cpr_sur/1991_230	2	2	0	0	0	0	0	0	0	0	0	1	1	0	0	0	0	0	0
135	South/Southeast Asia	Lazaro11	Lazaro, E	Molecular characterization of HIV-1 CRF01_AE in Mekong Delta, Vietnam, and impact of T-cell epitope mutations on HLA recognition (ANRS 12159).	PLoS ONE	2011	22039450	VIET NAM	2008	95	TDR	Centers for Preventive Medicine (IDUs, STD)	Urban	Sequential Samples	Chronic infection	Plasma	0	1	0	0	0	0	0	99	0	9.5	2.1	7.4	2.3	http://cpr.stanford.edu/cpr.cgi?action=Summary&userdir=cpr_sur/1992_231	0	1	0	0	0	0	0	0	0	0	0	0	0	0	0	0	0	0	0
136	South/Southeast Asia	Tran12	Tran, VT	No increase of drug-resistant HIV type 1 prevalence among drug-naive individuals in northern Vietnam.	ARHR	2012	22264087	VIET NAM	2008	98	TDR	VCT (IDUs 67%, CSW 31%)	Urban	Sequential Samples		Plasma	0	0	0	0	0	0	0	100	0	2	0	2	0	http://cpr.stanford.edu/cpr.cgi?action=Summary&userdir=cpr_sur/1999_234	0	0	0	0	0	0	0	0	0	0	0	0	0	0	0	0	0	0	0
137	South/Southeast Asia	Zeng11	Zeng, P	The human immunodeficiency virus-1 genotype diversity and drug resistance mutations profile of volunteer blood donors from Chinese blood centers.	Transfusion	2011	22044422	CHINA	2009	113	TDR	BD	Urban	Sequential Samples		Plasma	0	20	21	4	0	1	0	33	21	0.9	0.9	0	0	http://cpr.stanford.edu/cpr.cgi?action=Summary&userdir=cpr_sur/1975_225	0	0	0	0	0	1	0	0	0	0	0	0	0	0	0	0	0	0	0
138	South/Southeast Asia	An12	An, M	Reconstituting the epidemic history of HIV strain CRF01_AE among men who have sex with men (MSM) in Liaoning, northeastern China: Implications for the expanding epidemic among MSM in China	J Virol	2012	22933290	CHINA	2009	39	Diversity (Epidemiology)	VCT (MSM 100%)		Sequential Samples	Recent infection	Plasma	0	8	8	0	0	0	0	85	-1	7.7	0	0	7.7	http://cpr.stanford.edu/cpr.cgi?action=Summary&userdir=cpr_sur/2046_481	0	0	0	0	0	0	0	0	0	0	0	0	0	0	0	0	0	0	0
139	South/Southeast Asia	Li13	Li, L	Genetic characterization and transmitted drug resistance of the HIV type 1 epidemic in men who have sex with men in Beijing, China	ARHR	2013	23121221	CHINA	2009	76	TDR	HIVC (MSM 100%)		Randomly Chosen Subset of Sequential Samples		Plasma	0	32	16	0	0	0	0	53	-1	5.3	0	0	5.3	http://cpr.stanford.edu/cpr.cgi?action=Summary&userdir=cpr_sur/2049_484	0	0	0	0	0	0	0	0	0	0	0	0	0	0	0	0	0	0	0
140	South/Southeast Asia	Li13	Li, L	Subtype CRF01_AE dominate the sexually transmitted human immunodeficiency virus type 1 epidemic in Guangxi, China.	J Med Virol	2013	23341369	CHINA	2009	211	TDR; Diversity;	VCT		Randomly Chosen Subset of Sequential Samples		Plasma	0	2	18	0	0	0	0	80	0	1.9	0.9	0.5	0.5	http://cpr.stanford.edu/cpr.cgi?action=Summary&userdir=cpr_sur/2125_527	1	0	0	0	0	0	0	0	0	0	0	0	0	0	0	0	0	0	0
141	South/Southeast Asia	Kiertiburanakul13	Kiertiburanakul, S	Comparisons of primary HIV-1 drug resistance between recent and chronic HIV-1 infection within a sub-regional cohort of Asian patients.	PLoS ONE	2013	23826076	PHILIPPINES,HONG KONG,THAILAND,MALAYSIA	2009	1788	TDR (TASER study)	HIVC		Sequential Samples	Recent, Chronic infection	Plasma	0	19	1	0	0	0	0	79	1	4.2	2.3	1.8	1.3	http://cpr.stanford.edu/cpr.cgi?action=Summary&userdir=cpr_sur/2127_529	6	0	1	2	5	2	0	0	2	3	2	0	2	0	0	1	0	1	1
142	South/Southeast Asia	Li13	Li, L	Relatively high prevalence of drug resistance among antiretroviral-naive patients from Henan, central China.	ARHR	2013	23800338	CHINA	2009	98	TDR			Available Samples		Plasma	0	95	4	0	0	0	0	1	0	10.2	5.1	7.1	1	http://cpr.stanford.edu/cpr.cgi?action=Summary&userdir=cpr_sur/2128_530	1	1	0	0	2	0	0	0	1	0	0	0	0	0	0	0	0	0	0
143	South/Southeast Asia	Zeng13	Zeng, P	HIV-1 genotypic diversity and prevalence of drug resistance among treatment naive HIV-infected individuals in Chengdu of China.	Virus Genes	2013	23943429	CHINA	2009	159	TDR; Diversity;	BD, HIVC		Available Samples		Plasma	0	38	16	1	1	1	0	43	0	1.9	0	1.3	0.6	http://cpr.stanford.edu/cpr.cgi?action=Summary&userdir=cpr_sur/2135_534	0	0	0	0	0	0	0	0	0	0	0	0	0	0	0	0	0	0	0
144	South/Southeast Asia	Ong13	Ong, LY	Molecular diversity of HIV-1 and surveillance of transmitted drug resistance variants among treatment naive patients, 5 years after active introduction of HAART in Kuala Lumpur, Malaysia.	J Med Virol	2013	24127302	MALAYSIA	2009	100	TDR; Diversity;	HIVC (MSM 34%)		Sequential Samples		Plasma	0	27	2	0	0	1	0	70	0	1	1	0	0	http://cpr.stanford.edu/cpr.cgi?action=Summary&userdir=cpr_sur/2142_539	0	0	0	0	0	1	0	0	0	0	0	0	0	0	0	0	0	0	0
145	South/Southeast Asia	Deshpande11	Deshpande, A	Drug Resistance Mutations in HIV Type 1 isolates from naive patients eligible for first line antiretroviral therapy in JJ Hospital, Mumbai, India.	ARHR	2011	21453163	INDIA	2010	51	TDR	HIVC	Urban	Sequential Samples		Plasma	0	0	100	0	0	0	0	0	0	9.8	0	7.8	4.3	http://cpr.stanford.edu/cpr.cgi?action=Summary&userdir=cpr_sur/1929_205	0	0	0	0	0	0	0	0	0	0	0	0	0	0	0	0	0	0	0
146	South/Southeast Asia	Yang12	Yang, C	Transmitted antiretroviral drug resistance and thumb subdomain polymorphisms among newly HIV-1 diagnosed patients infected with CRF01_AE and CRF07_BC virus in Guangdong Province, China	ARHR	2012	22587343	CHINA	2010	119	TDR	HIVC (IDUs 40%)	Urban	Sequential Samples	Newly diagnosed	Plasma	0	0	0	0	0	0	0	71	29	3.4	1.7	3.4	0	http://cpr.stanford.edu/cpr.cgi?action=Summary&userdir=cpr_sur/1998_233	0	1	0	0	0	0	0	0	0	0	0	0	0	0	0	0	0	0	0
147	South/Southeast Asia	Chen12	Chen, M	Genetic diversity and drug resistance among newly diagnosed and antiretroviral treatment-naive HIV-infected individuals in western Yunnan: A hot area of viral recombination in China	BMC Infect Dis	2012	23270497	CHINA	2010	299	TDR	VCT		Sequential Samples		Plasma	0	29	51	0	0	0	0	20	0	4.3	0.3	2.7	1.3	http://cpr.stanford.edu/cpr.cgi?action=Summary&userdir=cpr_sur/2047_482	0	0	0	0	0	0	0	0	0	0	0	0	0	0	0	0	0	0	0
148	South/Southeast Asia	Zeng12	Zeng, H	Emergence of a new HIV type 1 CRF01_AE variant in Guangxi, southern China.	ARHR	2012	22264007	CHINA	2010	220	Diversity (Subtypes)	CDC		Sequential Samples		Plasma	0	3	26	0	0	0	0	72	-1	1.4	0.9	0	0.5	http://cpr.stanford.edu/cpr.cgi?action=Summary&userdir=cpr_sur/2104_520	0	0	0	0	0	0	0	0	1	0	0	0	1	0	0	0	0	0	0
149	South/Southeast Asia	Telan12	Telan, EF	Possible HIV transmission modes among at-risk groups at an early epidemic stage in the Philippines.	J Med Virol	2013	23959846	PHILIPPINES	2011	174	Diversity (Epidemiology)			Resp-Driven Sampling		Plasma	1	52	5	0	0	1	2	40	-1	2.3	1.7	1.1	0.6	http://cpr.stanford.edu/cpr.cgi?action=Summary&userdir=cpr_sur/2032_475	1	1	0	1	0	0	0	0	0	0	0	0	1	0	0	0	0	0	0
150	South/Southeast Asia	Chen13	Chen, M	HIV-1 genotypes and drug resistance threshold survey in Honghe Prefecture of Yunnan Province in 2011	Direct Genbank Submission	2013		CHINA	2011	41	TDR			Sequential Samples		Plasma	0	2	78	2	0	0	0	17	1	0	0	0	0	http://cpr.stanford.edu/cpr.cgi?action=Summary&userdir=cpr_sur/2085_514	0	0	0	0	0	0	0	0	0	0	0	0	0	0	0	0	0	0	0
151	South/Southeast Asia	Wu13	Wu, J	New emerging recombinant HIV-1 strains and close transmission linkage of HIV-1 strains in the Chinese MSM population indicate a new epidemic risk.	PLoS ONE	2013	23372706	CHINA	2011	133	Diversity (Epidemiology)	CDC		Available Samples		Plasma	0	38	5	0	0	0	0	57	0	3	1.5	1.5	0	http://cpr.stanford.edu/cpr.cgi?action=Summary&userdir=cpr_sur/2107_521	0	0	0	0	0	0	0	0	0	0	0	0	0	0	0	0	0	0	0
152	Lain/Caribbean	Kijak01	Kijak, GH	Resistance profiles to antiretroviral drugs in HIV-1 drug-naive patients in Argentina.	Antivir Ther	2001	11417764	ARGENTINA	1997	52	TDR	VCT		Sequential Samples		Plasma,PBMC	0	75	0	0	0	0	0	0	25	0	0	0	0	http://cpr.stanford.edu/cpr.cgi?action=Summary&userdir=cpr_sur/862_4	0	0	0	0	0	0	0	0	0	0	0	0	0	0	0	0	0	0	0
153	Lain/Caribbean	Dumans02	Dumans, AT	Prevalence of protease and reverse transcriptase drug resistance mutations over time in drug-naive human immunodeficiency virus type 1-positive individuals in Rio de Janeiro, Brazil.	AAC	2002	12183276	BRAZIL	1998	47	TDR	BD	Urban	Available Samples		Plasma	0	96	2	0	2	0	0	0	0	8.5	8.5	0	0	http://cpr.stanford.edu/cpr.cgi?action=Summary&userdir=cpr_sur/1033_15	0	0	0	0	0	0	0	0	0	0	0	0	0	0	0	0	0	0	0
154	Lain/Caribbean	Maia Teixeira06	Maia Teixeira, SL	Trends in drug resistance mutations in antiretroviral-naive intravenous drug users of Rio de Janeiro.	J Med Virol	2006	16628575	BRAZIL	2000	51	TDR	IVDU Surveillce Program	Urban	Sequential Samples		PBMC	0	83	0	0	15	0	0	0	2	15.4	17.6	2	4.6	http://cpr.stanford.edu/cpr.cgi?action=Summary&userdir=cpr_sur/1288_67	4	0	0	0	2	1	0	0	3	0	0	0	0	0	0	0	0	0	0
155	Lain/Caribbean	Varella07	Varella, RB	Human immunodeficiency virus type 1 protease and reverse transcriptase mutation patterns among treatment-naive patients in different stages of infection in Rio de Janeiro, Brazil.	J Med Virol	2007	17596836	BRAZIL	2000	50	TDR	HIVC	Urban	Sequential Samples	Recent, Chronic infection	Plasma	0	80	4	0	16	0	0	0	0	0	0	0	0	http://cpr.stanford.edu/cpr.cgi?action=Summary&userdir=cpr_sur/1722_143	0	0	0	0	0	0	0	0	0	0	0	0	0	0	0	0	0	0	0
156	Lain/Caribbean	Soares03	Soares, MA	A specific subtype C of human immunodeficiency virus type 1 circulates in Brazil.	AIDS	2003	12478065	BRAZIL	2001	93	Diversity (Subtypes)	VCT (MSM 14%, Bi 7%, HES 66%, IDUs 5%)	Urban	Sequential Samples		Plasma	0	56	33	0	9	0	0	0	2	6.5	3.2	2.2	2.6	http://cpr.stanford.edu/cpr.cgi?action=Summary&userdir=cpr_sur/1034_16	2	0	0	0	1	0	0	0	0	0	0	0	0	0	0	0	0	0	0
157	Lain/Caribbean	Brindeiro03	Brindeiro, RM	Brazilian network for HIV drug resistance surveillance (HIV-BResNet): A survey of chronically infected individuals.	AIDS	2003	12700457	BRAZIL	2001	182	TDR	VCT	Multicenters	Sequential Samples	Chronic infection	Plasma	0	61	29	1	6	0	0	0	3	9.5	6.6	0.5	3.8	http://cpr.stanford.edu/cpr.cgi?action=Summary&userdir=cpr_sur/1084_22	5	0	0	0	0	0	0	0	0	0	0	0	0	0	0	0	0	0	0
158	Lain/Caribbean	Vaughan03	Vaughan, HE	Characterization of HIV type 1 clades in the Caribbean using pol gene sequences.	ARHR	2003	14601595	ANTIGUA AND BARBUDA,TRINIDAD AND TOBAGO,SAINT LUCIA,DOMINICA,GUYANA,MONTSERRAT,GRENADA,SAINT VINCENT AND THE GRENADINES,SURINAME	2001	71	TDR	WHO regional office		Available Samples		Plasma	0	99	1	0	0	0	0	0	0	0	0	0	0	http://cpr.stanford.edu/cpr.cgi?action=Summary&userdir=cpr_sur/1113_30	0	0	0	0	0	0	0	0	0	0	0	0	0	0	0	0	0	0	0
159	Lain/Caribbean	Pires04	Pires, IL	Prevalence of human immunodeficiency virus drug resistance mutations and subtypes in drug-naive, infected individuals in the army health service of Rio de Janeiro, Brazil.	J Clin Microbiol	2004	14715797	BRAZIL	2002	49	TDR	HIVC	Urban	Sequential Samples		Plasma	0	86	2	0	8	0	0	0	4	10.2	10.2	0	0	http://cpr.stanford.edu/cpr.cgi?action=Summary&userdir=cpr_sur/1097_25	4	0	0	0	0	1	0	0	0	0	0	0	0	0	0	0	0	0	0
160	Lain/Caribbean	Valle-Bahena06	Valle-Bahena, OM	Frequency of protease and reverse transcriptase drug resistance mutations in naive HIV-infected patients.	Arch Med Res	2006	17045121	MEXICO	2002	36	TDR	HIVC (HES 41%, MSM 15.4%, IDUs 13%)	Urban	Sequential Samples	Newly diagnosed	Plasma	0	100	0	0	0	0	0	0	0	2.8	2.8	0	0	http://cpr.stanford.edu/cpr.cgi?action=Summary&userdir=cpr_sur/1294_69	0	0	0	0	0	0	0	0	0	0	0	0	0	0	0	0	0	0	0
161	Lain/Caribbean	Lama06	Lama, JR	Linking HIV and antiretroviral drug resistance surveillance in Peru: A model for a third-generation HIV sentinel surveillance.	JAIDS	2006	16773026	PERU	2002	359	TDR	HIVC (MSM 100%)	Urban	Sequential Samples		Plasma	0	100	0	0	0	0	0	0	0	3.9	2.2	1.1	2.2	http://cpr.stanford.edu/cpr.cgi?action=Summary&userdir=cpr_sur/1493_77	2	0	0	0	1	0	0	0	2	0	1	0	0	0	0	2	0	1	1
162	Lain/Caribbean	Lloyd08	Lloyd, B	Prevalence of resistance mutations in HIV-1 infected Hondurans at the beginning of the national antiretroviral therapy program.	ARHR	2008	18366313	HONDURAS	2002	336	TDR	HIVC	Urban	Sequential Samples	Chronic infection	Plasma	0	99	0	0	0	0	0	0	1	9.5	7.7	6.8	2.7	http://cpr.stanford.edu/cpr.cgi?action=Summary&userdir=cpr_sur/1591_97	4	1	0	1	9	2	0	0	9	1	2	0	0	0	0	0	0	0	0
163	Lain/Caribbean	Escoto-Delgadillo05	Escoto-Delgadillo, M	Drug-resistance mutations in antiretroviral-naive patients with established HIV-1 infection in Mexico.	HIV Med	2005	16268822	MEXICO	2002	100	TDR	HIVC		Sequential Samples	Chronic infection	Plasma	0	99	1	0	0	0	0	0	0	15	13	5	0	http://cpr.stanford.edu/cpr.cgi?action=Summary&userdir=cpr_sur/1720_141	1	0	0	0	3	1	0	0	2	0	0	1	0	0	0	3	0	0	0
164	Lain/Caribbean	Dilernia07	Dilernia, DA	HIV type 1 genetic diversity surveillance among newly diagnosed individuals from 2003 to 2005 in Buenos Aires, Argentina.	ARHR	2007	17961105	ARGENTINA	2003	283	Diversity (Subtypes)	VCT (MSM 47%)	Urban	Sequential Samples	Newly diagnosed Recent infection 88%	Plasma	0	58	1	0	2	0	0	0	39	3.5	1.8	1.1	1.4	http://cpr.stanford.edu/cpr.cgi?action=Summary&userdir=cpr_sur/1613_105	3	0	0	0	0	0	0	0	0	0	0	0	0	0	0	0	0	0	0
165	Lain/Caribbean	Nadai09	Nadai, Y	HIV-1 epidemic in the Caribbean is dominated by subtype B.	PLoS ONE	2009	19279683	DOMINICAN REPUBLIC,HAITI,TRINIDAD AND TOBAGO,JAMAICA	2003	67	Diversity (Epidemiology)	VCT		Available Samples		Plasma	0	100	0	0	0	0	0	0	0	6	4.5	1.5	0	http://cpr.stanford.edu/cpr.cgi?action=Summary&userdir=cpr_sur/2052_487	0	0	0	1	0	2	0	0	0	0	0	0	0	0	0	0	0	0	0
166	Lain/Caribbean	Rodrigues06	Rodrigues, R	Low prevalence of primary antiretroviral resistance mutations and predominance of HIV-1 clade C at polymerase gene in newly diagnosed individuals from south Brazil.	Virus Res	2006	16332398	BRAZIL	2004	93	TDR	VCT (MSM 15%, HES 85%)	Urban	Sequential Samples	Newly diagnosed	Plasma	0	33	57	1	5	0	0	0	4	5.2	2.2	3.2	0	http://cpr.stanford.edu/cpr.cgi?action=Summary&userdir=cpr_sur/1248_53	1	0	0	0	0	0	0	0	0	0	0	0	0	0	0	0	0	0	0
167	Lain/Caribbean	Petroni06	Petroni, A	Update on primary HIV-1 resistance in Argentina: Emergence of mutations conferring high-level resistance to nonnucleoside reverse transcriptase inhibitors in drug-naive patients.	JAIDS	2006	16773027	ARGENTINA	2004	52	TDR	HIVC (HES 52%, MSM 35%)	Urban	Sequential Samples	Recent infection (seroconversion + western blo	Plasma	0	69	0	0	0	0	0	0	31	7.7	1.9	5.8	0	http://cpr.stanford.edu/cpr.cgi?action=Summary&userdir=cpr_sur/1268_58	1	0	0	0	0	0	0	0	0	0	0	0	0	0	0	0	0	0	0
168	Lain/Caribbean	Sanabani11	Sanabani, SS	Characterization of partial and near full-length genomes of HIV-1 strains sampled from recently infected individuals in Sao Paulo, Brazil.	PLoS ONE	2011	22022460	BRAZIL	2004	50	TDR	HIVC (MSM 80%)	Urban	Sequential Samples	Recent infection (seroconversion + ELISA)	PBMC	0	94	6	0	0	0	0	0	0	10	4	4	4	http://cpr.stanford.edu/cpr.cgi?action=Summary&userdir=cpr_sur/1989_228	0	0	0	0	0	0	0	0	0	0	0	0	0	0	0	0	0	0	0
169	Lain/Caribbean	Gonsalez07	Gonsalez, CR	Drug resistance among chronic HIV-1-infected patients naive for use of anti-retroviral therapy in Sao Paulo city.	Virus Res	2007	17686543	BRAZIL	2005	103	TDR	HIVC (HES)	Urban	Available Samples	Chronic infection	Plasma	0	90	0	0	9	0	0	0	1	2.9	1	1.9	1	http://cpr.stanford.edu/cpr.cgi?action=Summary&userdir=cpr_sur/1737_152	0	0	0	0	0	0	0	0	0	0	0	0	0	0	0	0	0	0	0
170	Lain/Caribbean	Brigido07	Brigido, LF	HIV type 1 subtype C and CB Pol recombinants prevail at the cities with the highest AIDS prevalence rate in Brazil.	ARHR	2007	18160017	BRAZIL	2006	193	Diversity (Subtypes)	HIVC	Urban	Sequential Samples	Recent, Chronic infection	Plasma	0	28	59	0	9	0	0	0	4	9.7	6.7	6.7	1.8	http://cpr.stanford.edu/cpr.cgi?action=Summary&userdir=cpr_sur/1587_96	3	0	0	0	3	0	0	0	1	0	0	0	1	0	0	1	0	0	0
171	Lain/Caribbean	Ferreira08	Ferreira, JL	Molecular characterisation of newly identified HIV-1 infections in Curitiba, Brazil: Preponderance of clade C among males with recent infections.	Mem Ins Oswaldo Cruz	2008	19148420	BRAZIL	2006	49	TDR	VCT (MSM 30%)	Urban	Sequential Samples	Newly diagnosed; Recent infection 4.6%	Plasma	0	61	37	0	2	0	0	0	0	6.1	2	4.1	0	http://cpr.stanford.edu/cpr.cgi?action=Summary&userdir=cpr_sur/1732_150	0	0	0	0	0	0	0	0	1	0	0	0	0	0	0	0	0	0	0
172	Lain/Caribbean	de Medeiros11	de Medeiros, RM	Co-circulation HIV-1 subtypes B, C, and CRF31_BC in a drug-naive population from Southernmost Brazil: Analysis of primary resistance mutations.	J Med Virol	2011	21837783	BRAZIL	2006	99	TDR	HIVC	Urban	Available Samples		PBMC	0	35	64	0	1	0	0	0	0	7.1	2	3	2	http://cpr.stanford.edu/cpr.cgi?action=Summary&userdir=cpr_sur/1914_200	0	0	0	1	1	0	0	0	1	0	0	0	0	0	0	0	0	0	0
173	Lain/Caribbean	Cardoso09	Cardoso, LP	HIV-1 pol phylogenetic diversity and antiretroviral resistance mutations in treatment naive patients from central west Brazil.	J Clin Virol	2009	19682948	BRAZIL	2007	95	TDR	HIVC (HES 49%, MSM 26%)	Urban	Sequential Samples		Plasma	0	82	4	0	9	0	0	0	5	10.3	6.3	4.2	3.1	http://cpr.stanford.edu/cpr.cgi?action=Summary&userdir=cpr_sur/1703_128	1	0	0	0	0	0	0	0	0	0	0	0	0	0	0	0	0	0	0
174	Lain/Caribbean	Castillo09	Castillo, J	Surveillance of HIV type 1 drug resistance among naive patients from Venezuela.	ARHR	2009	19954301	VENEZUELA	2007	65	TDR (WHO Sur-Method)	HIVC	Urban	Sequential Samples (WHO Sur)		Plasma	0	100	0	0	0	0	0	0	0	12.3	1.5	3.1	8.1	http://cpr.stanford.edu/cpr.cgi?action=Summary&userdir=cpr_sur/1740_155	0	0	0	0	1	0	0	0	0	0	0	0	0	0	0	0	0	0	0
175	Lain/Caribbean	de Sa-Filho09	de Sa-Filho, DJ	HIV type 1 diversity from newly diagnosed patients in Santos metropolitan area/Brazil.	ARHR	2009	19689200	BRAZIL	2007	30	TDR	HIVC	Urban	Available Samples	Newly diagnosed	PBMC	0	77	6	0	16	0	0	0	1	23.3	10	13.3	3.8	http://cpr.stanford.edu/cpr.cgi?action=Summary&userdir=cpr_sur/1846_184	0	0	0	0	0	0	0	0	0	0	0	0	1	0	0	0	0	0	0
176	Lain/Caribbean	Santos11	Santos, AF	Primary HIV-1 drug resistance in the C-terminal domains of viral reverse transcriptase among drug-naive patients from southern Brazil	J Clin Virol	2011	21975076	BRAZIL	2007	85	Diversity (3 prime RT subdomains)	HIVC		Sequential Samples		Plasma	0	55	39	0	7	0	0	0	-1	9.2	4.7	4.7	3.3	http://cpr.stanford.edu/cpr.cgi?action=Summary&userdir=cpr_sur/2055_490	0	1	0	0	1	0	0	0	0	0	0	0	0	0	0	0	0	0	0
177	Lain/Caribbean	Arruda10	Arruda, E	Intermediate prevalence of HIV type 1 primary antiretroviral resistance in Ceara State, Northeast Brazil.	ARHR	2010	20929346	BRAZIL	2008	74	TDR	HIVC (MSM 55%)	Urban 84%	Sequential Samples		Plasma	0	86	5	0	8	0	0	0	1	9.5	4.1	2.7	4.1	http://cpr.stanford.edu/cpr.cgi?action=Summary&userdir=cpr_sur/1861_185	2	0	0	0	2	0	0	0	0	0	0	0	0	0	0	0	0	0	0
178	Lain/Caribbean	Carvalho11	Carvalho, BC	Moderate prevalence of transmitted drug resistance and interiorization of HIV type 1 subtype C in the inland north state of Tocantins, Brazil.	ARHR	2011	21417758	BRAZIL	2008	51	TDR	HIVC (HES 73%, MSM 17%)		Sequential Samples		Plasma	0	81	6	0	13	0	0	0	0	11.5	3.9	5.9	1.9	http://cpr.stanford.edu/cpr.cgi?action=Summary&userdir=cpr_sur/1903_193	1	0	0	1	0	0	0	0	0	0	0	0	0	0	0	0	0	0	0
179	Lain/Caribbean	Graf11	Graf, T	HIV-1 genetic diversity and drug resistance among treatment naive patients from southern Brazil: An association of HIV-1 subtypes with exposure categories.	J Clin Virol	2011	21622023	BRAZIL	2008	82	TDR	HIVC (HES 71%, MSM 22%, IDUs 5%)	Urban	Available Samples		PBMC	0	17	82	0	1	0	0	0	0	12.2	7.3	3.7	3.7	http://cpr.stanford.edu/cpr.cgi?action=Summary&userdir=cpr_sur/1933_206	2	0	0	0	0	0	0	0	0	0	0	0	1	0	0	0	0	0	0
180	Lain/Caribbean	Ferreira11	Ferreira, AS	Moderate prevalence of transmitted drug resistance and high HIV-1 genetic diversity in patients from Mato Grosso State, Central Western Brazil.	J Med Virol	2011	21678433	BRAZIL	2008	89	TDR	HIVC (HES 87%, MSM 8%)		Sequential Samples		Plasma	0	83	11	0	5	0	0	0	1	6.5	4.5	1.1	1.1	http://cpr.stanford.edu/cpr.cgi?action=Summary&userdir=cpr_sur/1953_213	1	0	0	0	1	0	0	0	0	0	0	0	0	0	0	0	0	0	0
181	Lain/Caribbean	Avila-Rios12	Avila-Rios, S	National prevalence and trends of HIV transmitted drug resistance in Mexico	PLoS ONE	2012	22110765	MEXICO	2008	1639	TDR	HIVC	Multicenters	Sequential Samples		Plasma	0	100	0	0	0	0	0	0	0	6.7	4	1.8	1.8	http://cpr.stanford.edu/cpr.cgi?action=Summary&userdir=cpr_sur/2029_473	19	0	0	0	8	4	0	0	1	1	0	0	1	0	0	0	0	0	0
182	Lain/Caribbean	da Silveira12	da Silveira, AA	HIV type 1 molecular epidemiology in pol and gp41 genes among naive patients from Mato Grosso do Sul State, central western Brazil.	ARHR	2012	21790471	BRAZIL	2008	48	TDR	HIVC	Urban	Sequential Samples		Plasma	0	78	14	0	8	0	0	0	0	6.1	6.2	0	0	http://cpr.stanford.edu/cpr.cgi?action=Summary&userdir=cpr_sur/2037_477	0	0	0	0	0	0	0	0	0	0	0	0	2	0	0	0	0	0	0
183	Lain/Caribbean	Soria12	Soria, J	Transmitted HIV resistance to first-line antiretroviral therapy in Lima, Peru.	ARHR	2012	21819256	PERU	2008	36	Diversity (Sequencing Methods Comparison)	HIVC		Sequential Samples		Plasma,PBMC	0	100	0	0	0	0	0	0	0	2.8	0	2.8	0	http://cpr.stanford.edu/cpr.cgi?action=Summary&userdir=cpr_sur/2038_478	0	0	0	0	0	0	0	0	0	0	0	0	0	0	0	0	0	0	0
184	Lain/Caribbean	Murillo12	Murillo, W	Prevalence of transmitted HIV-1 drug resistance among female sex workers and men who have sex with men in El Salvador, Central America.	J Med Virol	2012	22930496	EL SALVADOR	2008	119	TDR	VCT (MSM, CSW)		Resp-Driven Sampling	Recent, Chronic infection	Plasma	0	100	0	0	0	0	0	0	0	9.2	4.2	5.9	0.8	http://cpr.stanford.edu/cpr.cgi?action=Summary&userdir=cpr_sur/2042_480	1	0	0	1	1	0	0	0	0	0	0	0	0	0	0	0	0	0	0
185	Lain/Caribbean	Gaspareto12	Gaspareto, KV	Genetic diversity and primary resistance among HIV-1-positive patients from Maringa, Parana, Brazil.	Rev Inst Med Trop Sao Paulo	2012	22850992	BRAZIL	2009	48	TDR	HIVC	Urban	Sequential Samples		Plasma	0	54	31	0	15	0	0	0	0	2.1	0	0	2.1	http://cpr.stanford.edu/cpr.cgi?action=Summary&userdir=cpr_sur/2022_245	0	0	0	0	0	0	0	0	0	0	0	0	0	0	0	0	0	0	0
186	Lain/Caribbean	Alencar13	Alencar, C	HIV genotypes and primary drug resistance among HIV seropositive blood donors in Brazil: Role of infected blood donors as sentinel populations for molecular surveillance of HIV.	JAIDS	2013	23507660	BRAZIL	2009	287	TDR	BD		Sequential Samples		Plasma	0	79	5	1	15	0	0	0	0	12	4.2	7	3	http://cpr.stanford.edu/cpr.cgi?action=Summary&userdir=cpr_sur/2080_515	3	0	0	0	2	1	0	0	0	0	0	0	1	0	0	0	0	0	0
187	Lain/Caribbean	Ferreira13	Ferreira, JL	Transmitted drug resistance among people living with HIV/AIDS at major cities of Sao Paulo State, Brazil.	Adv Virol	2013	23401688	BRAZIL	2009	221	TDR	HIVC, VCT		Sequential Samples		Plasma,PBMC	0	84	8	0	7	0	0	0	1	7.6	2.3	5.4	1.4	http://cpr.stanford.edu/cpr.cgi?action=Summary&userdir=cpr_sur/2081_516	3	0	0	0	0	0	0	0	0	0	0	0	1	0	0	1	0	0	0
188	Lain/Caribbean	Machado12	Machado, LY	Transmitted HIV yype 1 drug resistance in newly diagnosed Cuban patients.	ARHR	2012	22985307	CUBA	2010	183	TDR	VCT		Sequential Samples	Recent, Chronic infection	Plasma	0	72	1	17	4	4	0	0	2	15.5	11.5	10.9	1.5	http://cpr.stanford.edu/cpr.cgi?action=Summary&userdir=cpr_sur/2028_472	0	0	2	0	2	0	0	0	3	0	0	0	0	0	0	2	0	0	0
189	Lain/Caribbean	Holguin13	Holguin, A	Transmitted drug-resistance in human immunodeficiency virus-infected adult population in El Salvador, Central America.	Clin Microbiol Infect.	2013	23782115	EL SALVADOR	2010	61	TDR	National Reference Lab		Sequential Samples		Dried Blood Spot	0	100	0	0	0	0	0	0	0	4.1	0	3.3	1.4	http://cpr.stanford.edu/cpr.cgi?action=Summary&userdir=cpr_sur/2076_510	0	0	0	0	0	0	0	0	0	0	0	0	0	0	0	0	0	0	0
190	UIC-Asia	Park03	Park, SW	Genotypic resistance of antiretroviral drugs among drug-naive HIV type 1 patients with the background of long-term access-easy zidovudine therapy.	ARHR	2003	14686324	KOREA, REPUBLIC OF (South)	2001	44	TDR	HIVC	Urban	Sequential Samples		Plasma	4	94	0	0	0	0	2	0	0	8.5	6.8	0	2.6	http://cpr.stanford.edu/cpr.cgi?action=Summary&userdir=cpr_sur/1095_24	0	0	0	0	1	0	0	0	1	0	0	0	0	0	0	1	0	0	0
191	UIC-Asia	Chang08	Chang, SY	Trends of antiretroviral drug resistance in treatment-naive patients with human immunodeficiency virus type 1 infection in Taiwan.	J Antimicrob Chemother	2008	18227088	TAIWAN, PROVINCE OF CHINA	2003	785	TDR	HIVC (MSM 64%, HES 17%, IDUs 12%)	Urban	Sequential Samples		Plasma	0	79	1	0	0	0	0	10	10	9.8	6	3.7	2.7	http://cpr.stanford.edu/cpr.cgi?action=Summary&userdir=cpr_sur/1696_125	7	3	0	1	4	1	0	0	3	0	1	1	0	0	0	0	0	0	0
192	UIC-Asia	Choi08	Choi, JY	National survey for drug-resistant variants in newly diagnosed antiretroviral drug-naive patients with HIV/AIDS in South Korea: 1999-2005.	JAIDS	2008	18845957	KOREA, REPUBLIC OF (South)	2003	300	TDR	National Reference Lab (MSM 40%)	Urban	Randomly Chosen Subset of Sequential Samples	Newly diagnosed	Plasma	0	93	0	0	0	1	1	4	1	4.3	3	1	0.3	http://cpr.stanford.edu/cpr.cgi?action=Summary&userdir=cpr_sur/1710_134	3	0	0	1	1	0	0	0	1	0	0	0	0	0	0	0	0	0	0
193	UIC-Asia	Ibe08	Ibe, S	Trend of drug-resistant HIV type 1 emergence among therapy-naive patients in Nagoya, Japan: An 8-year surveillance from 1999 to 2006.	ARHR	2008	18275342	JAPAN	2004	402	TDR	HIVC (MSM 50%)	Urban	Sequential Samples		Plasma	2	86	2	1	0	0	0	7	2	9.5	4.2	1.5	4.2	http://cpr.stanford.edu/cpr.cgi?action=Summary&userdir=cpr_sur/1612_104	4	0	0	0	2	0	0	0	0	0	0	1	0	0	0	0	0	0	0
194	UIC-Asia	Fujisaki09	Fujisaki, S	An 11-year surveillance of HIV type 1 subtypes in Nagoya, Japan.	ARHR	2009	19182917	JAPAN	2004	133	Diversity (Subtypes)	HIVC (MSM 70%)	Urban	Sequential Samples		Plasma	2	86	2	1	1	0	0	8	0	10.7	5.6	1.5	3.9	http://cpr.stanford.edu/cpr.cgi?action=Summary&userdir=cpr_sur/1673_118	6	0	0	0	2	0	0	0	1	0	0	1	0	0	0	0	0	0	0
195	UIC-Asia	Chin06	Chin, BS	Inverse relationship between viral load and genotypic resistance mutations in Korean patients with primary HIV type 1 infections.	ARHR	2006	17147501	KOREA, REPUBLIC OF (South)	2004	52	TDR	National Reference Lab (MSM 50%)		Sequential Samples	Primary infection (EIA: Enzyme immunoassay)	Plasma	0	94	0	0	0	0	2	0	4	1.9	0	0	1.9	http://cpr.stanford.edu/cpr.cgi?action=Summary&userdir=cpr_sur/1691_122	0	0	0	0	0	0	0	0	0	0	0	0	0	0	0	0	0	0	0
196	UIC-Asia	Lee09	Lee, CC	Primary drug resistance and transmission analysis of HIV-1 in acute and recent drug-naive seroconverters in Singapore.	HIV Med	2009	19490177	SINGAPORE	2004	60	TDR	CDC (MSM 73%)	Urban	Sequential Samples	Acute, Recent infection (Seroconversion)	Plasma	0	47	0	0	0	2	0	50	1	3.3	1.7	1.7	0	http://cpr.stanford.edu/cpr.cgi?action=Summary&userdir=cpr_sur/1712_135	0	0	0	0	0	0	0	0	0	0	0	0	0	0	0	0	0	0	0
197	UIC-Asia	Gatanaga07	Gatanaga, H	Drug-resistant HIV-1 prevalence in patients newly diagnosed with HIV/AIDS in Japan	Antiviral Res	2007	17194486	JAPAN	2004	473	TDR	HIVC (MSM 80%)	Urban	Sequential Samples	Newly diagnosed	Plasma	1	82	2	0	0	1	0	13	1	5.5	4	0.4	1.3	http://cpr.stanford.edu/cpr.cgi?action=Summary&userdir=cpr_sur/1768_164	3	0	0	0	1	1	0	0	0	0	0	0	1	0	0	0	0	0	0
198	UIC-Asia	Bang08	Bang, JI	Prevalence of primary antiretroviral resistance: Trends in Korea.	ARHR	2008	18275351	KOREA, REPUBLIC OF (South)	2006	81	TDR	HIVC (MSM 60%)	Urban	Sequential Samples		PBMC	0	98	1	0	0	0	0	1	0	3.7	1.2	1.2	1.2	http://cpr.stanford.edu/cpr.cgi?action=Summary&userdir=cpr_sur/1594_99	1	0	0	0	0	0	0	0	0	0	0	0	0	0	0	0	0	0	0
199	UIC-Asia	Chin10	Chin, BS	Comparison of genotypic resistance mutations in treatment-naive HIV type 1-infected patients in Korea and China.	ARHR	2010	20156103	KOREA, REPUBLIC OF (South),CHINA	2007	76	TDR	National Reference Lab (MSM 30%, Blood Transfusion 18%)		Sequential Samples		Plasma	0	76	1	0	0	0	3	18	2	0	0	0	0	http://cpr.stanford.edu/cpr.cgi?action=Summary&userdir=cpr_sur/1783_174	0	0	0	0	0	0	0	0	0	0	0	0	0	0	0	0	0	0	0
200	UIC-Asia	Hattori10	Hattori, J	Trends in transmitted drug-resistant HIV-1 and demographic characteristics of newly diagnosed patients: nationwide surveillance from 2003 to 2008 in Japan.	Antiviral Res	2010	20692295	JAPAN	2007	1908	TDR	HIVC		Sequential Samples		Plasma	0	91	1	0	0	0	1	6	1	7.8	4.3	0.9	3.3	http://cpr.stanford.edu/cpr.cgi?action=Summary&userdir=cpr_sur/2155_552	7	1	1	2	6	5	0	0	4	2	0	0	0	0	0	0	1	0	0
201	UIC-Asia	Kao11	Kao, CF	Surveillance of HIV type 1 recent infection and molecular epidemiology among different risk behaviors between 2007 and 2009 after the HIV type 1 CRF07_BC outbreak in Taiwan.	ARHR	2011	21235402	TAIWAN, PROVINCE OF CHINA	2009	378	Diversity (Subtypes)	HIVC (MSM 44%, HES 21%, IDUs 34%)	Urban	Stratified sampling of Sequential Samples	Recent infection 50%	Plasma	0	72	0	0	0	0	0	5	23	5.6	2.6	2.9	0.8	http://cpr.stanford.edu/cpr.cgi?action=Summary&userdir=cpr_sur/1926_204	0	3	0	0	0	0	0	0	0	1	0	0	0	0	0	0	0	0	0
202	Europe	Balotta00	Balotta, C	Prevalence of transmitted nucleoside analogue-resistant HIV-1 strains and pre-existing mutations in pol reverse transcriptase and protease region, outcome after treatment in recently infected individuals.	Antivir Ther	2000	10846586	ITALY	1996	38	TDR	HIVC (MSM 50%, IDUs 25%)	Urban	Sequential Samples	Recent infection (ELiSA antibody test + seroco	PBMC	0	100	0	0	0	0	0	0	0	23.7	21.1	5.3	0	http://cpr.stanford.edu/cpr.cgi?action=Summary&userdir=cpr_sur/1256_56	1	0	0	0	0	0	0	0	6	0	0	0	0	0	0	0	0	0	0
203	Europe	Perno01	Perno, CF	Impact of mutations conferring reduced susceptibility to lamivudine(3TC) on the response to antiretroviral therapy.	Antivir Ther	2001	11808755	ITALY	1997	200	Baseline (Mutations associated to outcomes)	HIVC		Sequential Samples		Plasma	0	100	0	0	0	0	0	0	0	3.4	2	0.5	1.5	http://cpr.stanford.edu/cpr.cgi?action=Summary&userdir=cpr_sur/1117_31	0	0	0	0	1	0	0	0	0	0	0	0	0	0	0	0	0	0	0
204	Europe	Romano00	Romano, L	Detection of genotypically drug-resistant HIV-1 variants and non-B subtypes in recently infected antiretroviral-naive adults in Italy.	AIDS	2000	11061664	ITALY	1998	115	TDR	HIVC (MSM 53%, HES 28%, IDUs 6%)	Urban	Sequential Samples	Recent infection (<2 months since documented s	Plasma	1	93	1	0	2	0	3	1	-1	17.2	13.9	0.9	6	http://cpr.stanford.edu/cpr.cgi?action=Summary&userdir=cpr_sur/1258_57	5	0	0	0	5	0	0	0	4	1	0	0	0	0	0	1	0	0	0
205	Europe	Chaix03	Chaix, ML	Stable prevalence of genotypic drug resistance mutations but increase in non-B virus among patients with primary HIV-1 infection in France.	AIDS	2003	14685058	FRANCE	1999	233	TDR	HIVC (MSM 57%)		Available Samples	Primary infection (three different tests)	Plasma	2	80	2	2	0	10	2	0	2	13.3	12	5.2	0	http://cpr.stanford.edu/cpr.cgi?action=Summary&userdir=cpr_sur/1099_26	9	0	0	1	9	4	0	0	6	0	1	0	0	0	0	0	0	1	1
206	Europe	Duque02	Duque, V	Prevalence of drug resistance and HIV-1 subtypes in antiretroviral inexperienced patients, during the year 2000 in Portugal.	Direct Genbank Submission	2002		PORTUGAL	2000	104	TDR			NA		Plasma	2	58	7	0	2	32	0	0	0	5.8	5.8	1.9	0	http://cpr.stanford.edu/cpr.cgi?action=Summary&userdir=cpr_sur/989_11	1	1	0	0	1	0	0	0	0	0	0	0	0	0	0	0	0	0	0
207	Europe	Jorgensen03	Jorgensen, LB	Prevalence of drug resistance mutations and non-B subtypes in newly diagnosed HIV-1 patients in Denmark.	Scand J Infect Dis	2003	14723353	DENMARK	2000	97	TDR	HIVC		Sequential Samples	Newly diagnosed	Plasma	8	58	20	3	0	2	5	4	0	2.1	2.1	0	0	http://cpr.stanford.edu/cpr.cgi?action=Summary&userdir=cpr_sur/1101_27	1	0	0	0	0	0	0	0	0	0	0	0	0	0	0	0	0	0	0
208	Europe	Vicenti07	Vicenti, I	Use of peripheral blood DNA for genotype antiretroviral resistance testing in drug-naive HIV-infected subjects.	Clin Infect Dis	2007	17516412	ITALY	2000	156	Diversity (PBMC vs Plasma)		Urban	Available Samples	Recent, Chronic infection	Plasma	3	80	2	0	5	1	7	1	1	14.2	13.6	4.1	2.4	http://cpr.stanford.edu/cpr.cgi?action=Summary&userdir=cpr_sur/1510_84	3	0	1	0	7	1	0	0	3	0	1	0	1	0	0	1	0	0	0
209	Europe	Brown09	Brown, AE	Phylogenetic reconstruction of transmission events from individuals with acute HIV infection	J Infect Dis	2009	19133810	NETHERLANDS,DENMARK,FRANCE,SPAIN,ITALY,UNITED KINGDOM,GERMANY	2000	165	Diveristy (Transmission Clusters)	HIVC		Available Samples	Acute infection	Plasma	1	92	1	1	1	1	4	0	-1	16.4	13.3	1.8	2.4	http://cpr.stanford.edu/cpr.cgi?action=Summary&userdir=cpr_sur/2082_512	8	0	0	0	1	1	0	0	3	0	0	0	0	0	0	3	0	0	0
210	Europe	Maljkovic03	Maljkovic, I	Limited transmission of drug-resistant HIV type 1 in 100 Swedish newly detected and drug-naive patients infected with subtypes A, B, C, D, G, U, and CRF01_AE.	ARHR	2003	14678606	SWEDEN	2001	99	TDR	HIVC (MSM 40%, HES 40%)	Urban	Randomly Chosen Subset of Sequential Samples	Newly diagnosed	Plasma	3	55	29	2	0	1	0	9	1	6	3	2	1	http://cpr.stanford.edu/cpr.cgi?action=Summary&userdir=cpr_sur/1118_32	2	0	0	0	1	1	0	0	0	0	0	0	0	0	0	0	0	0	0
211	Europe	Grossman05	Grossman, Z	Drug-resistant HIV infection among drug-naive patients in Israel.	Clin Infect Dis	2005	15655750	ISRAEL	2001	145	TDR (SPREAD study)	HIVC (HES, IDUs, MSM)	Urban	Randomly Chosen Subset of Sequential Samples	Newly diagnosed	Plasma	20	21	57	1	0	0	0	1	0	10.1	4.8	1.6	4.8	http://cpr.stanford.edu/cpr.cgi?action=Summary&userdir=cpr_sur/1728_148	3	0	0	2	1	0	0	0	0	0	0	0	0	0	0	0	0	1	0
212	Europe	Yerly04	Yerly, S	HIV-1 co/super-infection in intravenous drug users	AIDS	2004	15199317	SWITZERLAND	2001	53	Diversity (Co-infection)	HIVC (IDUs 100%)		Sequential Samples	Recent infection	Plasma	0	91	0	0	0	2	2	0	5	15.1	13.2	3.8	0	http://cpr.stanford.edu/cpr.cgi?action=Summary&userdir=cpr_sur/2056_491	5	0	0	0	0	0	0	0	0	0	0	0	0	0	0	0	0	0	0
213	Europe	Babic06	Babic, DZ	Prevalence of antiretroviral drug resistance mutations and HIV-1 non-B subtypes in newly diagnosed drug-naive patients in Slovenia, 2000-2004.	Virus Res	2006	16417938	SLOVENIA	2002	76	TDR	HIVC (MSM 62%)		Available Samples	Newly diagnosed	Plasma	7	83	0	0	1	0	5	3	1	6.6	5.3	1.3	2.6	http://cpr.stanford.edu/cpr.cgi?action=Summary&userdir=cpr_sur/1240_50	1	0	0	0	1	0	0	0	0	0	0	0	0	0	0	0	0	0	0
214	Europe	Oette06	Oette, M	Primary HIV drug resistance and efficacy of first-line antiretroviral therapy guided by resistance testing.	JAIDS	2006	16652031	GERMANY	2002	338	TDR	HIVC (MSM 50%)	Multicenters	Sequential Samples	Chronic infection	Plasma	4	73	3	2	1	1	9	6	1	7.1	5.6	1.8	2.4	http://cpr.stanford.edu/cpr.cgi?action=Summary&userdir=cpr_sur/1481_73	3	0	0	0	3	4	0	0	0	0	1	0	0	0	0	2	2	2	2
215	Europe	Lindstrom06	Lindstrom, A	HIV-1 transmission cluster with M41L 'singleton' mutation and decreased transmission of resistance in newly diagnosed Swedish homosexual men.	Antivir Ther	2006	17302373	SWEDEN	2002	199	TDR	HIVC (MSM 100%)	Urban	Sequential Samples	Newly diagnosed	Plasma	2	96	1	0	0	0	0	1	0	15.1	14.6	0.5	0	http://cpr.stanford.edu/cpr.cgi?action=Summary&userdir=cpr_sur/1769_165	16	0	0	0	3	2	0	0	6	0	0	0	0	0	0	0	0	0	0
216	Europe	Paraskevis05	Paraskevis, D	Prevalence of resistance-associated mutations in newly diagnosed HIV-1 patients in Greece.	Virus Res	2005	16022906	GREECE	2003	100	TDR (SPREAD study)	HIVC (MSM 50%)	Urban	Sequential Samples	Newly diagnosed	Plasma	35	51	4	0	1	7	0	0	2	1	0	1	0	http://cpr.stanford.edu/cpr.cgi?action=Summary&userdir=cpr_sur/1226_45	0	0	0	0	0	0	0	0	0	0	0	0	0	0	0	0	0	0	0
217	Europe	Vercauteren08	Vercauteren, J	Prevalence and epidemiology of HIV type 1 drug resistance among newly diagnosed therapy-naive patients in Belgium from 2003 to 2006.	ARHR	2008	18327983	BELGIUM	2003	298	TDR (SPREAD study)	HIVC (MSM 55%)	Urban	Sequential Samples	Newly diagnosed	Plasma	8	58	8	0	1	3	14	4	4	10.1	6.7	3.4	2.7	http://cpr.stanford.edu/cpr.cgi?action=Summary&userdir=cpr_sur/1601_101	9	0	0	0	1	0	0	0	1	0	2	0	0	0	0	0	0	0	0
218	Europe	Palma07	Palma, AC	Molecular epidemiology and prevalence of drug resistance-associated mutations in newly diagnosed HIV-1 patients in Portugal.	Infect Genet Evol	2007	17360244	PORTUGAL	2004	222	TDR (SPREAD study)	HIVC (HES 54%, IDUs 20%, MSM 19%)	Multicenters	Sequential Samples	Newly diagnosed	Plasma	0	0	0	0	0	100	0	0	0	0.5	0	0	0.5	http://cpr.stanford.edu/cpr.cgi?action=Summary&userdir=cpr_sur/1607_102	0	0	0	0	0	0	0	0	0	0	0	0	0	0	0	0	0	0	0
219	Europe	Paraschiv07	Paraschiv, S	Polymorphisms and resistance mutations in the protease and reverse transcriptase genes of HIV-1 F subtype Romanian strains.	Int J Infect Dis	2007	16762582	ROMANIA	2004	29	Diversity (Subtypes)	HIVC (HES,Using improperly sterilized needles )		Available Samples		Plasma	0	0	0	0	100	0	0	0	0	0	0	0	0	http://cpr.stanford.edu/cpr.cgi?action=Summary&userdir=cpr_sur/1627_108	0	0	0	0	0	0	0	0	0	0	0	0	0	0	0	0	0	0	0
220	Europe	Vercauteren09	Vercauteren, J	Transmission of drug-resistant HIV-1 is stabilizing in Europe.	J Infect Dis	2009	19835478	NETHERLANDS,FINLAND,SLOVAKIA,PORTUGAL,GREECE,POLAND,DENMARK,AUSTRIA,IRELAND,SPAIN,ITALY,NORWAY,SERBIA AND MONTENEGRO,ISRAEL,SWEDEN,LUXEMBOURG,SLOVENIA,GERMANY	2004	2170	TDR (SPREAD study)	HIVC (MSM 46%, HES 37%)	Multicenters	Sequential Samples	Recent, Chronic infection	Plasma	6	69	7	1	2	5	5	4	1	8.3	4.5	2.4	3	http://cpr.stanford.edu/cpr.cgi?action=Summary&userdir=cpr_sur/1724_145	26	1	2	2	8	4	0	0	6	1	2	1	0	0	1	9	1	4	4
221	Europe	Sanchez Onoro07	Sanchez Onoro, M	Primary antiretroviral drug resistance among patients diagnosed with HIV infection in Gran Canaria (Spain) between 2002 and 2005.	Enferm Infecc Microbiol Clin	2007	17692211	SPAIN	2004	165	TDR	HIVC		Sequential Samples		Plasma	4	81	0	0	0	2	9	1	3	12.1	2.4	7.9	2.4	http://cpr.stanford.edu/cpr.cgi?action=Summary&userdir=cpr_sur/1727_147	1	0	0	0	1	0	0	0	0	0	0	0	0	0	0	0	0	0	0
222	Europe	Kousiappa09	Kousiappa, I	Genetic analysis of HIV type 1 strains from newly infected untreated patients in Cyprus: high genetic diversity and low prevalence of drug resistance.	ARHR	2009	19182918	CYPRUS	2005	37	TDR	HIVC (MSM 45%)		Sequential Samples	Newly diagnosed	Plasma	38	35	14	3	0	0	8	3	-1	5.4	5.4	0	0	http://cpr.stanford.edu/cpr.cgi?action=Summary&userdir=cpr_sur/1660_113	1	0	0	0	0	0	0	0	0	0	0	0	0	0	0	0	0	0	0
223	Europe	McConnell08	McConnell, MJ	Molecular epidemiology of HIV type 1 in newly diagnosed patients in southern Spain.	ARHR	2008	18572440	SPAIN	2005	72	TDR	HIVC (MSM 60%, HES 28% )		Available Samples	Newly diagnosed	Plasma	0	88	0	0	0	1	11	0	0	5.6	1.4	4.2	0	http://cpr.stanford.edu/cpr.cgi?action=Summary&userdir=cpr_sur/1717_140	0	0	0	0	0	0	0	0	0	0	0	0	1	0	0	0	0	0	0
224	Europe	Palacios08	Palacios, R	Prevalence of primary resistance mutations in patients with newly diagnosed HIV infection in the province of Malaga (Spain).	Enferm Infecc Microbiol Clin	2008	18358212	SPAIN	2005	128	TDR	HIVC	Urban	Sequential Samples	Newly diagnosed	Plasma	3	81	3	0	2	2	6	2	1	21.9	5.5	10.9	6.2	http://cpr.stanford.edu/cpr.cgi?action=Summary&userdir=cpr_sur/1738_153	2	0	0	0	0	0	0	0	0	0	1	0	0	0	0	0	0	0	0
225	Europe	Yebra10	Yebra, G	HIV-1 non-B subtypes: high transmitted NNRTI-resistance in Spain and impaired genotypic resistance interpretation due to variability.	Antiviral Res	2010	20004217	SPAIN	2005	216	TDR		Urban	Available Samples		Plasma	1	72	3	0	3	4	9	0	8	12.4	6.5	5.6	5.5	http://cpr.stanford.edu/cpr.cgi?action=Summary&userdir=cpr_sur/1772_167	3	0	0	0	3	1	0	0	2	0	1	1	0	0	0	1	0	0	0
226	Europe	Frange12	Frange, P	Recent HIV-1 infection contributes to the viral diffusion over the French territory with a recent increasing frequency.	PLoS ONE	2012	22348121	FRANCE	2005	971	TDR	HIVC (MSM 70%)		Available Samples	Primary infection (HIV antibody test)	Plasma	3	74	1	1	1	16	1	0	3	9	6.4	3.9	0	http://cpr.stanford.edu/cpr.cgi?action=Summary&userdir=cpr_sur/2009_239	29	0	1	2	11	6	0	0	8	2	2	0	0	0	0	0	1	2	1
227	Europe	Holguin07	Holguin, A	Introduction of non-B subtypes among Spaniards newly diagnosed with HIV type 1 in the Canary Islands.	ARHR	2007	17451342	SPAIN	2005	148	Diversity (Epidemiology)	HIVC		Available Samples		Plasma	9	66	0	1	0	3	14	3	4	14.9	8.1	10.8	4.1	http://cpr.stanford.edu/cpr.cgi?action=Summary&userdir=cpr_sur/1695_437	3	0	1	0	2	0	0	0	2	0	0	0	0	0	0	0	0	0	0
228	Europe	Castro10	Castro, E	HIV-1 drug resistance transmission networks in southwest Switzerland.	ARHR	2010	20860534	SWITZERLAND	2005	30	TDR	HIVC		Sequential Samples	Acute infection	Plasma	0	50	0	7	10	10	13	7	3	20	10	16.7	0	http://cpr.stanford.edu/cpr.cgi?action=Summary&userdir=cpr_sur/2101_517	1	0	0	0	0	0	0	0	0	0	0	0	0	0	0	0	0	0	0
229	Europe	De Gascun12	De Gascun, CF	Human Immunodeficiency Virus Type 1 in Ireland: Phylogenetic Evidence for Risk Group-Specific Subepidemics.	ARHR	2012	22176216	IRELAND	2006	815	TDR	HIVC (HES 50%, MSM 25%, IDUs 23%)	Multicenters	Sequential Samples	Newly diagnosed	Plasma	3	55	27	1	1	4	6	2	1	6.3	2	4.2	1.2	http://cpr.stanford.edu/cpr.cgi?action=Summary&userdir=cpr_sur/1996_232	0	0	0	0	2	1	0	0	0	0	0	0	1	0	0	1	0	0	0
230	Europe	Descamps10	Descamps, D	Increasing prevalence of transmitted drug resistance mutations and non-B subtype circulation in antiretroviral-naive chronically HIV-infected patients from 2001 to 2006/2007 in France	J Antimicrob Chemother	2010	20965891	FRANCE	2006	461	TDR	HIVC		Sequential Samples	Chronic infection	Plasma	3	59	2	3	3	5	17	5	3	7.8	5.6	2.6	0	http://cpr.stanford.edu/cpr.cgi?action=Summary&userdir=cpr_sur/2035_476	13	0	0	0	6	2	0	0	1	1	0	0	0	0	0	1	0	0	0
231	Europe	Yebra09	Yebra, G	Clinical differences and viral diversity between newly HIV type 1-diagnosed African and non-African patients in Spain (2005-2007).	ARHR	2009	19182919	SPAIN	2006	58	Diversity (Clinical and Viral Diversity)	HIVC	Urban	Sequential Samples		Plasma	0	5	7	2	3	24	44	8	7	8.5	3.4	3.4	3.4	http://cpr.stanford.edu/cpr.cgi?action=Summary&userdir=cpr_sur/2058_493	0	0	0	0	0	0	0	0	0	0	0	0	0	0	0	0	0	0	0
232	Europe	Holguin08	Holguin, A	Increase of non-B subtypes and recombinants among newly diagnosed HIV-1 native Spaniards and immigrants in Spain.	Curr HIV Res	2008	18691031	SPAIN	2006	282	Diversity (Subtypes)	HIVC	Urban	Sequential Samples		Plasma	1	61	3	3	1	8	19	4	0	16	11.6	8.5	3.4	http://cpr.stanford.edu/cpr.cgi?action=Summary&userdir=cpr_sur/2061_496	10	1	0	2	5	0	0	0	5	2	2	0	0	0	0	0	1	1	1
233	Europe	Stanojevic13	Stanojevic, M	Ten years survey of primary HIV-1 resistance in Serbia - occurrence of multiclass resistance.	ARHR	2014	24635515	SERBIA AND MONTENEGRO	2006	100	TDR	HIVC		Randomly Chosen Subset of Sequential Samples		Plasma	1	93	2	0	1	2	1	1	-1	9.1	5.2	5.2	2.3	http://cpr.stanford.edu/cpr.cgi?action=Summary&userdir=cpr_sur/2136_535	1	3	0	0	0	0	0	0	0	1	0	0	0	0	1	0	1	0	1
234	Europe	Karlsson12	Karlsson, A	Low prevalence of transmitted drug resistance in patients newly diagnosed with HIV-1 infection in Sweden 2003-2010.	PLoS ONE	2012	22448246	SWEDEN	2007	208	TDR	HIVC (HES 51%, MSM 37%)	Urban	Sequential Samples	Newly diagnosed	Plasma	11	45	15	4	1	1	4	16	3	7.7	4.8	2.4	1.4	http://cpr.stanford.edu/cpr.cgi?action=Summary&userdir=cpr_sur/1990_229	4	0	0	1	1	0	0	1	0	0	0	0	0	0	0	2	0	0	1
235	Europe	Florea11	Florea, D	HIV transmitted drug resistance in Romania 2007-2010	Direct Genbank Submission	2011		ROMANIA	2007	64	TDR			NA		Plasma	0	0	0	0	100	0	0	0	0	3.1	3.1	1.6	1.5	http://cpr.stanford.edu/cpr.cgi?action=Summary&userdir=cpr_sur/2062_497	0	0	0	0	0	0	0	0	0	0	0	0	0	0	0	0	0	0	0
236	Europe	Temereanca12	Temereanca, A	Transmitted HIV drug resistance in newly diagnosed, treatment-naive Romanian patients.	J Med Virol	2013	23592112	ROMANIA	2007	61	TDR	HIVC		Available Samples		Plasma	0	5	7	0	84	3	2	0	-1	14.8	13.1	3.3	3.3	http://cpr.stanford.edu/cpr.cgi?action=Summary&userdir=cpr_sur/2069_503	1	0	0	0	2	1	0	0	3	1	0	0	0	0	0	0	0	0	0
237	Europe	Frentz12	Frentz, D	Limited cross-border infections in patients newly diagnosed with HIV in Europe.	Retrovirology	2013	23551870	FINLAND,SLOVAKIA,BULGARIA,POLAND,DENMARK,AUSTRIA,Lithuania,IRELAND,SPAIN,CYPRUS,NORWAY,SERBIA AND MONTENEGRO,CZECH REPUBLIC,ISRAEL,LUXEMBOURG,SWEDEN,COSTA RICA,SLOVENIA,ROMANIA,GERMANY,BELGIUM,Latvia	2007	1624	Diveristy (Transmission Clusters)	HIVC		Sequential Samples		Plasma	2	68	7	1	4	2	4	12	0	9.6	5.6	3.8	1.7	http://cpr.stanford.edu/cpr.cgi?action=Summary&userdir=cpr_sur/2073_507	32	0	0	4	8	3	0	1	1	0	0	0	0	0	0	5	0	0	0
238	Europe	Cuevas09	Cuevas, M	Incidence of non-B subtypes of HIV-1 in Galicia, Spain: High frequency and diversity of HIV-1 among men who have sex with men.	Euro Surveill	2009	19941808	SPAIN	2008	92	TDR	HIVC (MSM 41%)		Available Samples	Newly diagnosed	Plasma	1	72	7	0	4	9	2	1	4	15.2	5.4	12	2.2	http://cpr.stanford.edu/cpr.cgi?action=Summary&userdir=cpr_sur/1749_160	1	1	0	1	1	0	0	0	0	0	0	0	0	0	0	0	0	0	0
239	Europe	Bonura10	Bonura, F	Transmission of drug-resistant HIV type 1 strains in HAART-naive patients: A 5-year retrospective study in Sicily, Italy.	ARHR	2010	20707733	ITALY	2008	109	TDR	HIVC (HES 66%, MSM 32%)		Sequential Samples		Plasma	0	75	9	0	1	5	8	1	1	18.3	10.1	10.1	2.8	http://cpr.stanford.edu/cpr.cgi?action=Summary&userdir=cpr_sur/1780_172	1	0	0	0	0	1	0	0	0	0	0	0	0	0	0	0	0	0	0
240	Europe	Lunar13	Lunar, MM	Prevalence of HIV type 1 transmitted drug resistance in Slovenia: 2005-2010.	ARHR	2013	22860694	SLOVENIA	2008	145	TDR	National Reference Lab (MSM 80%)		Randomly Chosen Subset of Sequential Samples		Plasma	0	90	0	2	1	1	1	6	-1	6.2	2.1	2.1	2.1	http://cpr.stanford.edu/cpr.cgi?action=Summary&userdir=cpr_sur/2133_532	0	0	0	0	1	1	0	0	0	0	0	0	0	0	0	0	0	0	0
241	Europe	Smolen-Dzirba12	Smolen-Dzirba, J	Transmission of drug-resistant HIV-1 variants among individuals with recent infection in southern Poland.	Curr HIV Res	2013	23822819	POLAND	2009	53	TDR	HIVC (MSM 55%)		Sequential Samples	Recent Infection (BED-EIA)	PBMC	0	96	0	0	0	0	2	2	0	13	5.7	3.8	3.8	http://cpr.stanford.edu/cpr.cgi?action=Summary&userdir=cpr_sur/2132_531	1	0	0	0	0	0	0	0	0	0	0	0	0	0	0	0	0	0	0
242	Europe	Mezei11	Mezei, M	Molecular epidemiological analysis of env and pol sequences in newly diagnosed HIV Type 1-infected, untreated patients in Hungary.	ARHR	2011	21453184	HUNGARY	2010	30	TDR	HIVC (MSM 90%)	Urban	Available Samples	Newly diagnosed	Plasma	3	97	0	0	0	0	0	0	0	16.7	10	6.7	0	http://cpr.stanford.edu/cpr.cgi?action=Summary&userdir=cpr_sur/1915_201	3	0	0	0	0	0	0	0	0	0	0	0	0	0	0	0	0	0	0
243	Europe	Antoniadou13	Antoniadou, ZA	Molecular epidemiology of HIV type 1 infection in northern Greece (2009-2010): evidence of a transmission cluster of HIV type 1 subtype A1 drug-resistant strains among men who have sex with men.	ARHR	2013	24059291	GREECE	2010	96	TDR; Transmission Clusters	HIVC (MSM 75%)		Sequential Samples		Plasma	38	49	3	0	1	1	1	5	2	18.4	13.5	17.7	1	http://cpr.stanford.edu/cpr.cgi?action=Summary&userdir=cpr_sur/2146_543	0	0	0	0	1	1	0	0	0	0	0	0	0	0	0	0	0	0	0
244	North America	Machado02	Machado, DM	Use of the sensitive/less-sensitive (detuned) EIA strategy for targeting genetic analysis of HIV-1 to recently infected blood donors.	AIDS	2002	11741169	UNITED STATES,PUERTO RICO	1995	30	TDR	BD (MSM 35%)		Sequential Samples	Recent infection	PBMC	0	97	0	0	0	0	3	0	0	6.5	3.3	0	3.3	http://cpr.stanford.edu/cpr.cgi?action=Summary&userdir=cpr_sur/1700_127	0	0	0	0	0	0	0	0	1	0	0	0	0	0	0	0	0	0	0
245	North America	Brown00	Brown, AJ	Reduced susceptibility of human immunodeficiency virus type 1 (HIV-1) from patients with primary HIV infection to nonnucleoside reverse transcriptase inhibitors is associated with variation at novel amino acid sites.	J Virol	2000	11044070	UNITED STATES	1996	104	TDR	HIVC (MSM 80%)	Urban	Sequential Samples	Primary infection (seroconversion + antibody t	Plasma	0	98	2	0	0	0	0	0	0	5.8	5.8	0	0	http://cpr.stanford.edu/cpr.cgi?action=Summary&userdir=cpr_sur/1247_52	1	0	0	0	0	0	0	0	0	0	0	0	0	0	0	0	0	0	0
246	North America	Simon02	Simon, V	Evolving patterns of HIV-1 resistance to antiretroviral agents in newly infected individuals.	AIDS	2002	12131189	UNITED STATES	1998	152	TDR	HIVC (MSM 95%)	Urban	Sequential Samples	Recent infection (seroconversion + western blo	Plasma	0	100	0	0	0	0	0	0	0	15.1	12.5	3.3	3.9	http://cpr.stanford.edu/cpr.cgi?action=Summary&userdir=cpr_sur/1244_51	6	0	0	0	6	3	0	0	5	0	0	0	1	1	0	0	0	0	0
247	North America	Brumme07	Brumme, ZL	Evidence of differential HLA class I-mediated viral evolution in functional and accessory/regulatory genes of HIV-1.	PLoS Pathog	2007	17616974	CANADA	1998	823	Diversity (HLA and Epitopes)	HIVC	Urban	Available Samples	Chronic infection	Plasma	1	96	2	1	0	0	0	0	0	9.3	6.4	1.6	2.4	http://cpr.stanford.edu/cpr.cgi?action=Summary&userdir=cpr_sur/1618_106	19	0	0	8	6	2	0	0	6	0	1	0	0	0	0	0	0	0	0
248	North America	Little02	Little, SJ	Antiretroviral-drug resistance among patients recently infected with HIV.	N Engl J Med	2002	12167680	UNITED STATES,CANADA	1998	321	TDR	HIVC (IDUs 65%)	Urban	Sequential Samples	Primary infection (seroconversion + antibody t	Plasma	0	99	1	0	0	0	0	0	0	12.8	9.3	3.1	4	http://cpr.stanford.edu/cpr.cgi?action=Summary&userdir=cpr_sur/1693_123	14	0	1	0	3	2	0	0	4	0	0	0	1	1	0	0	0	0	0
249	North America	Hanna03	Hanna, G	Drug-selected resistance mutations and non-B subtypes in antiretroviral-naive adults with established human immunodeficiency virus infection.	J Infect Dis	2003	14513418	UNITED STATES	1999	88	TDR	HIVC (HES 51%, MSM 30%, IDUs 31%)	Urban	Sequential Samples		Plasma	5	90	2	0	0	0	2	1	0	8	3.4	4.5	2.3	http://cpr.stanford.edu/cpr.cgi?action=Summary&userdir=cpr_sur/1083_21	2	0	0	0	0	0	0	0	0	0	1	0	0	0	0	0	1	0	0
250	North America	Shafer03	Shafer, RW	Comparison of four-drug regimens and pairs of sequential three-drug regimens as initial therapy for HIV-1 infection.	N Engl J Med	2003	14668456	UNITED STATES	1999	897	Baseline (ACTG384)	HIVC		Sequential Samples		Plasma	1	97	2	0	0	0	0	0	0	7.3	4.7	0.6	2.8	http://cpr.stanford.edu/cpr.cgi?action=Summary&userdir=cpr_sur/1573_93	21	0	0	1	5	1	0	0	2	0	1	0	1	0	0	1	0	1	0
251	North America	Jayaraman06	Jayaraman, GC	A population-based approach to determine the prevalence of transmitted drug-resistant HIV among recent versus established HIV infections: results from the Canadian HIV strain and drug resistance surveillance program.	JAIDS	2006	16763495	CANADA	2000	396	TDR	National Reference Lab (IDUs 29%, MSM 26%)	Urban	Sequential Samples	Newly diagnosed; Recent infection 31%	Plasma	1	92	5	2	0	0	0	0	0	11.5	8.1	0.8	4.1	http://cpr.stanford.edu/cpr.cgi?action=Summary&userdir=cpr_sur/1739_154	14	0	0	0	2	1	0	1	1	0	0	0	1	0	0	1	0	0	0
252	North America	Eshleman07	Eshleman, SH	Antiretroviral drug resistance, HIV-1 tropism, and HIV-1 subtype among men who have sex with men with recent HIV-1 infection.	AIDS	2007	17502727	UNITED STATES	2001	195	TDR	MSM cohort/EXPLORE clinical trial	Urban	Sequential Samples	Recent infection	Plasma	0	100	0	0	0	0	0	0	0	14.9	8.2	6.2	5.6	http://cpr.stanford.edu/cpr.cgi?action=Summary&userdir=cpr_sur/1509_83	8	0	0	0	4	1	0	0	0	0	1	1	0	0	0	1	0	0	0
253	North America	Gulick04	Gulick, RM	Triple-nucleoside regimens versus efavirenz-containing regimens for the initial treatment of HIV-1 infection.	N Engl J Med	2004	15115831	UNITED STATES	2002	505	Baseline (ACTG5095)	ACTG5095 (IDUs 11%)		Sequential Samples		Plasma	0	96	3	0	0	0	0	0	1	8.3	4.6	4	3	http://cpr.stanford.edu/cpr.cgi?action=Summary&userdir=cpr_sur/1908_198	8	0	0	1	4	3	0	0	1	0	0	0	0	0	0	1	0	0	0
254	North America	Brennan09	Brennan, CA	Identification of human immunodeficiency virus type 1 non-B subtypes and antiretroviral drug-resistant strains in United States blood donors.	Transfusion	2009	18954404	UNITED STATES	2003	62	TDR	BD		Randomly Chosen Subset of Sequential Samples	Recent, Chronic infection	Plasma	0	95	0	0	0	0	2	3	0	9.7	4.8	1.6	3.2	http://cpr.stanford.edu/cpr.cgi?action=Summary&userdir=cpr_sur/1694_124	1	0	0	0	1	0	0	0	0	0	0	0	1	0	0	0	0	0	0
255	North America	Brumme09	Brumme, ZL	HLA-associated immune escape pathways in HIV-1 subtype B gag, pol and nef proteins.	PLoS Med	2009	19690614	CANADA,UNITED STATES	2003	669	Diversity (HLA and Epitopes)	HIVC		Sequential Samples	Chronic infection	Plasma	1	98	1	0	0	0	0	0	0	11.4	7.3	3	2.6	http://cpr.stanford.edu/cpr.cgi?action=Summary&userdir=cpr_sur/1770_166	17	0	1	0	7	5	0	0	0	0	2	1	1	0	0	0	0	0	0
256	North America	Ragonnet-Cronin10	Ragonnet-Cronin, M	Longitudinal phylogenetic surveillance identifies distinct patterns of cluster dynamics.	JAIDS	2010	20622676	CANADA	2003	875	Diveristy (Transmission Clusters)	National Reference Lab (MSM 39%, IDUs 30%)	Urban	Sequential Samples	Newly diagnosed	Plasma	0	100	0	0	0	0	0	0	0	9	3.1	4.6	2.3	http://cpr.stanford.edu/cpr.cgi?action=Summary&userdir=cpr_sur/1791_176	12	0	0	0	3	2	0	0	1	0	0	0	0	0	0	0	0	0	0
257	North America	Wang09	Wang, YE	Protective HLA class I alleles that restrict acute-phase CD8+ T-cell responses are associated with viral escape mutations located in highly conserved regions of human immunodeficiency virus type 1.	J Virol	2009	19036810	UNITED STATES	2003	91	Diversity (HLA and Epitopes)	HIVC		Sequential Samples	Chronic infection	PBMC	0	100	0	0	0	0	0	0	0	38.5	25.3	22	12.1	http://cpr.stanford.edu/cpr.cgi?action=Summary&userdir=cpr_sur/2060_495	6	0	0	1	8	5	0	0	5	0	0	0	0	0	0	0	0	2	3
258	North America	Viani06_NorthAmerica	Viani, RM	Prevalence of primary HIV-1 drug resistance among recently infected adolescents: a multicenter adolescent medicine trials network for HIV/AIDS interventions study.	J Infect Dis	2006	17083034	UNITED STATES,PUERTO RICO	2004	55	TDR	HIVC (All Youth; MSM 60%, Sex with multiple partners for money;)	Urban	Sequential Samples	Recent infection (EIA + Western bloting)	Plasma	0	100	0	0	0	0	0	0	0	16.4	3.6	12.7	3.6	http://cpr.stanford.edu/cpr.cgi?action=Summary&userdir=cpr_sur/1487_76	1	0	0	0	0	0	0	0	0	0	1	0	0	0	0	0	0	0	0
259	North America	Ragonnet-Cronin12	Ragonnet-Cronin, M	Genetic diversity as a marker for timing infection in HIV-infected patients: Evaluation of a 6-month window and comparison with BED.	J Infect Dis	2012	22826337	CANADA	2004	535	Diversity (Time of Infection)	National Reference Lab		Sequential Samples	Recent, Chronic infection	Plasma	0	100	0	0	0	0	0	0	0	9.6	3.1	4.7	2.3	http://cpr.stanford.edu/cpr.cgi?action=Summary&userdir=cpr_sur/2021_244	16	0	0	0	4	2	0	0	1	1	0	0	0	0	0	0	0	0	0
260	North America	Rhee12	Stanford, A	Reverse transcriptase and protease sequences.	Unpublished	1998		UNITED STATES	2005	1032	TDR	HIVC	Urban	Sequential Samples		Plasma	0	97	1	0	0	0	0	0	2	12.7	7.1	4.7	2.7	http://cpr.stanford.edu/cpr.cgi?action=Summary&userdir=cpr_sur/169_1	19	0	0	1	12	4	0	0	3	0	0	0	0	0	0	0	0	0	0
261	North America	Smith09	Smith, DM	A public health model for the molecular surveillance of HIV transmission in San Diego, California.	AIDS	2009	19098493	UNITED STATES	2005	662	TDR; Transmission Clusters	HIVC (MSM 90%)	Urban	Sequential Samples	Recent, Chronic infection	Plasma	0	98	1	0	0	0	0	0	1	24.9	14.5	13.6	6.5	http://cpr.stanford.edu/cpr.cgi?action=Summary&userdir=cpr_sur/1734_151	35	7	1	3	18	5	0	1	10	9	7	1	1	0	1	0	3	0	0
262	North America	Brennan10	Brennan, CA	Expanded evaluation of blood donors in the United States for human immunodeficiency virus type 1 non-B subtypes and antiretroviral drug-resistant strains: 2005 through 2007.	Transfusion	2010	20576010	UNITED STATES	2005	203	TDR	BD		Sequential Samples		Plasma	0	98	0	0	0	0	0	0	2	13.8	7.9	8.9	3	http://cpr.stanford.edu/cpr.cgi?action=Summary&userdir=cpr_sur/1938_208	9	0	0	0	5	0	0	0	1	1	0	0	1	0	0	1	1	0	0
263	North America	Truong11	Truong, HH	Sentinel surveillance of HIV-1 transmitted drug resistance, acute infection and recent infection.	PLoS ONE	2011	22046237	UNITED STATES	2005	340	TDR	VCT (MSM 70%)	Urban	Sequential Samples	Newly diagnosed	Plasma	0	99	1	0	0	0	0	0	0	14.6	7.9	6.8	3.8	http://cpr.stanford.edu/cpr.cgi?action=Summary&userdir=cpr_sur/1959_215	6	1	1	2	5	2	0	0	3	0	2	0	0	0	0	1	1	0	0
264	North America	Ragonnet-Cronin12	Ragonnet-Cronin, M	Adaptive evolution of HIV at HLA epitopes is associated with ethnicity in Canada	PLoS ONE	2012	22693560	CANADA	2005	482	Diversity (HLA and Epitopes)	National Reference Lab		Sequential Samples	Chronic infection	Plasma	0	100	0	0	0	0	0	0	0	9.8	3.9	4.4	2.2	http://cpr.stanford.edu/cpr.cgi?action=Summary&userdir=cpr_sur/2018_242	31	0	0	0	6	3	0	1	2	1	0	0	1	0	0	0	0	1	1
265	North America	Miura08	Miura, T	Genetic characterization of human immunodeficiency virus type 1 in elite controllers: Lack of gross genetic defects or common amino acid changes.	J Virol	2008	18562530	UNITED STATES	2006	41	Diversity (Long-term nonprogressors)	HIVC		Sequential Samples	Chronic infection	Plasma	0	100	0	0	0	0	0	0	0	4.9	0	4.9	0	http://cpr.stanford.edu/cpr.cgi?action=Summary&userdir=cpr_sur/2054_489	0	0	0	0	0	0	0	0	0	0	0	0	0	0	0	0	0	0	0
266	North America	Rolland11	Rolland, M	Genetic impact of vaccination on breakthrough HIV-1 sequences from the STEP trial	Nat Med	2011	21358627	CANADA,PERU,UNITED STATES	2006	66	Diversity (Vaccine)	HIVC		Sequential Samples	Recent infection	Plasma	0	99	0	0	0	0	1	0	0	12.1	4.5	6.1	3	http://cpr.stanford.edu/cpr.cgi?action=Summary&userdir=cpr_sur/2075_509	2	0	0	0	1	0	0	0	0	0	0	0	0	0	0	0	0	0	0
267	North America	Heipertz13	Heipertz, RA Jr.	Molecular epidemiology of early and acute HIV type 1 infections in the United States Navy and Marine Corps, 2005-2010.	ARHR	2013	23972100	UNITED STATES	2006	40	Diversity (Epidemiology)	Marine Corps		Sequential Samples	Recent infection (seroconversion)	Plasma	0	98	0	0	0	0	0	2	0	30	10	15	5	http://cpr.stanford.edu/cpr.cgi?action=Summary&userdir=cpr_sur/2139_537	0	0	0	0	0	0	0	0	0	0	0	0	0	0	0	1	0	1	1
268	North America	Delwart12	Delwart, E	Genetic diversity of recently acquired and prevalent HIV, hepatitis B virus, and hepatitis C virus infections in US blood donors.	J Infect Dis	2012	22293432	UNITED STATES	2007	319	TDR	BD		Sequential Samples	Recent, Chronic infection	Plasma	0	98	1	0	0	0	1	0	0	11.9	3.1	8.8	1.6	http://cpr.stanford.edu/cpr.cgi?action=Summary&userdir=cpr_sur/1972_222	6	0	0	0	1	0	0	0	0	0	0	0	0	0	0	0	0	0	0
269	North America	Manak12_NorthAmerica	Manak, M	Pilot studies for development of an HIV subtype panel for surveillance of global diversity.	ARHR	2012	22149143	UNITED STATES	2007	26	Diversity (Panel)	BD		Sequential Samples	Recent infection	Plasma	0	100	0	0	0	0	0	0	0	3.8	0	3.8	0	http://cpr.stanford.edu/cpr.cgi?action=Summary&userdir=cpr_sur/2165_558	0	0	0	0	0	0	0	0	0	0	0	0	0	0	0	0	0	0	0
270	North America	Brooks13	Brooks, JI	Local phylogenetic analysis identifies distinct trends in transmitted HIV drug resistance: implications for public health interventions.	BMC Infect Dis	2013	24171696	CANADA	2009	274	TDR; Diversity;	HIVC (MSM 50%)		Sequential Samples		Plasma	1	76	15	0	1	1	2	3	1	12.8	8.8	3.3	2.2	http://cpr.stanford.edu/cpr.cgi?action=Summary&userdir=cpr_sur/2141_538	3	2	0	0	17	0	0	0	2	0	0	0	0	0	0	0	0	0	0
271	FSU	Vazquez de Parga05	Vazquez de Parga, E	Analysis of drug resistance-associated mutations in treatment-naive individuals infected with different genetic forms of HIV-1 circulating in countries of the former Soviet Union.	J Med Virol	2005	16173024	BYELORUSSIAN SSR,RUSSIAN FEDERATION,KAZAKHSTAN,UKRAINE	2000	245	TDR		Urban	Available Samples		Plasma	90	9	0	0	0	0	0	0	1	9.8	4.9	1.2	4.1	http://cpr.stanford.edu/cpr.cgi?action=Summary&userdir=cpr_sur/1593_98	0	0	0	0	0	1	0	0	0	0	0	0	0	0	0	2	0	0	1
272	FSU	Saad06	Saad, MD	Molecular epidemiology of HIV type 1 in Ukraine: birthplace of an epidemic.	ARHR	2006	16910825	UKRAINE	2001	161	Diversity (Epidemiology)	HIVC	Urban	Sequential Samples		PBMC	65	31	2	1	0	0	0	0	1	3.1	1.9	0.6	0.6	http://cpr.stanford.edu/cpr.cgi?action=Summary&userdir=cpr_sur/1272_61	0	0	0	0	0	0	0	0	0	0	0	0	0	0	0	0	0	0	0
273	FSU	Carr05_Asia	Carr, JK	Outbreak of west African recombinant of HIV-1 in Tashkent, Uzbekistan.	JAIDS	2005	16044009	UZBEKISTAN	2002	139	Diversity (Subtypes)	National Reference Lab (IDUs 80%)		Sequential Samples		PBMC	88	1	0	0	0	0	11	0	0	0	0	0	0	http://cpr.stanford.edu/cpr.cgi?action=Summary&userdir=cpr_sur/1214_44	0	0	0	0	0	0	0	0	0	0	0	0	0	0	0	0	0	0	0
274	FSU	Saad06	Saad, MD	Genetic forms of HIV type 1 in the former Soviet Union dominate the epidemic in Azerbaijan.	ARHR	2006	16910836	AZERBAIJAN	2002	41	Diversity (Subtypes)	National Reference Lab (IDUs 75%)		Available Samples		PBMC	90	10	0	0	0	0	0	0	0	0	0	0	0	http://cpr.stanford.edu/cpr.cgi?action=Summary&userdir=cpr_sur/1277_65	0	0	0	0	0	0	0	0	0	0	0	0	0	0	0	0	0	0	0
275	FSU	Zarandia06	Zarandia, M	HIV-1 genetic diversity and genotypic drug susceptibility in the Republic of Georgia.	ARHR	2006	16706626	GEORGIA	2003	47	TDR	HIVC (IDUs 64%)	Urban	Available Samples		PBMC	62	31	4	0	0	0	0	0	3	8.3	6.4	2.1	0	http://cpr.stanford.edu/cpr.cgi?action=Summary&userdir=cpr_sur/1274_63	0	0	0	0	0	0	0	0	0	0	0	0	0	0	0	0	0	0	0
276	FSU	Eyzaguirre07	Eyzaguirre, LM	Genetic characterization of HIV-1 strains circulating in Kazakhstan.	JAIDS	2007	17514018	KAZAKHSTAN	2003	85	Diversity (Subtypes)	HIVC (IDUs 90%)		Available Samples		PBMC	94	0	1	0	0	0	5	0	0	0	0	0	0	http://cpr.stanford.edu/cpr.cgi?action=Summary&userdir=cpr_sur/1546_88	0	0	0	0	0	0	0	0	0	0	0	0	0	0	0	0	0	0	0
277	FSU	Balode10	Balode, D	Low prevalence of transmitted drug resistance among newly diagnosed HIV-1 patients in Latvia.	J Med Virol	2010	20981787	LATVIA	2005	117	TDR (SPREAD study)	VCT (IDUs 38%, HE 21%, MSM 9%)		Sequential Samples	Newly diagnosed	Plasma	84	16	0	0	0	0	0	0	0	3.4	0.9	0.9	1.7	http://cpr.stanford.edu/cpr.cgi?action=Summary&userdir=cpr_sur/1874_188	1	0	0	0	0	0	0	0	0	0	0	0	0	0	0	0	0	0	0
278	FSU	Avi09	Avi, R	Absence of genotypic drug resistance and presence of several naturally occurring polymorphisms of human immunodeficiency virus-1 CRF06_cpx in treatment-naive patients in Estonia.	J Med Virol	2009	19382254	ESTONIA	2006	56	TDR	HIVC		Sequential Samples		Plasma	0	2	0	0	4	2	0	0	92	0	0	0	0	http://cpr.stanford.edu/cpr.cgi?action=Summary&userdir=cpr_sur/1675_119	0	0	0	0	0	0	0	0	0	0	0	0	0	0	0	0	0	0	0
279	FSU	Vinogradova10	Vinogradova, A	Short communication: Molecular epidemiology of HIV type 1 in the Republic of Dagestan, Russian Federation: Virtually uniform circulation of subtype A, former Soviet Union variant, with predominance of the V77I(PR) subvariant.	ARHR	2010	20377421	RUSSIAN FEDERATION	2006	41	TDR	Prison, Center for AIDS Prevention (IDUs 80%)	Urban	Available Samples		Plasma	98	2	0	0	0	0	0	0	0	7.3	4.9	0	2.4	http://cpr.stanford.edu/cpr.cgi?action=Summary&userdir=cpr_sur/1782_173	0	0	0	1	0	0	0	0	0	0	0	0	0	0	0	0	0	0	0
280	FSU	Selimova10	Selimova, LM	HIV-1 pol gene subtypes isolated from drug-naive individuals in Russia.	Direct Genbank Submission	2010		RUSSIAN FEDERATION	2007	44	TDR			NA		Plasma	82	18	0	0	0	0	0	0	0	4.5	2.3	2.3	0	http://cpr.stanford.edu/cpr.cgi?action=Summary&userdir=cpr_sur/2070_504	0	0	0	0	0	0	0	0	0	0	0	0	0	0	0	0	0	0	0
281	FSU	Avi10	Avi, R	Emerging transmitted drug resistance in treatment-naive human immunodeficiency virus-1 CRF06_cpx-infected patients in Estonia.	Scand J Infect Dis	2011	20964489	ESTONIA	2008	145	TDR	VCT		Sequential Samples	Newly diagnosed	Plasma	3	2	0	0	0	4	2	0	89	5.5	2.8	2.1	2.8	http://cpr.stanford.edu/cpr.cgi?action=Summary&userdir=cpr_sur/1863_186	2	0	0	0	0	0	0	0	0	0	0	0	0	0	0	0	0	0	0
282	FSU	Avi13	Avi, R	Transmitted drug resistance is still low in newly diagnosed human immunodeficiency virus type 1 CRF06_cpx-infected patients in Estonia in 2010.	ARHR	2013	24025024	ESTONIA	2010	244	TDR	National Reference Lab		Sequential Samples		Plasma	4	1	0	0	0	4	0	0	91	4.5	1.6	2.5	0.4	http://cpr.stanford.edu/cpr.cgi?action=Summary&userdir=cpr_sur/2134_533	2	0	0	0	0	0	0	0	0	0	0	0	0	0	0	0	0	0	0
283	Northern Africa	Hierholzer02	Hierholzer, M	HIV type 1 strains from east and west Africa are intermixed in Sudan.	ARHR	2002	12402957	SUDAN	1999	30	Diversity (Subtypes)	BD	Urban	Sequential Samples		PBMC	7	3	37	47	0	0	0	0	6	0	0	0	0	http://cpr.stanford.edu/cpr.cgi?action=Summary&userdir=cpr_sur/1143_35	0	0	0	0	0	0	0	0	0	0	0	0	0	0	0	0	0	0	0
284	Northern Africa	El Annaz11	El Annaz, H	Presence of drug resistance mutations among drug-naive patients in Morocco.	ARHR	2011	21087198	MOROCCO	2008	80	TDR	HIVC	Urban	Sequential Samples		Plasma	6	78	2	0	1	1	10	0	2	12.2	10	3.8	2.6	http://cpr.stanford.edu/cpr.cgi?action=Summary&userdir=cpr_sur/1902_192	1	0	0	0	2	0	0	0	0	0	0	0	0	0	0	1	0	1	0
285	Northern Africa	Jahanbakhsh12	Jahanbakhsh, F	Prevalence of transmitted HIV drug resistance in Iran between 2010 and 2011.	PLoS ONE	2012	23626742	IRAN (ISLAMIC REPUBLIC OF)	2010	47	TDR	VCT		Sequential Samples		Plasma	0	0	0	0	0	0	0	0	100	4.3	4.3	0	0	http://cpr.stanford.edu/cpr.cgi?action=Summary&userdir=cpr_sur/2115_525	0	0	0	0	0	0	0	0	0	0	0	0	0	0	0	0	0	0	0
286	Oceania	Hawke13	Hawke, KG	HIV non-B subtype distribution: Emerging trends and risk factors for imported and local infections newly diagnosed in South Australia	ARHR	2013	23098890	AUSTRALIA	2006	418	Diversity (Subtypes)	VCT (MSM 62%)		Available Samples		Plasma	1	77	9	0	0	0	2	11	0	21.9	10.8	11.5	3.8	http://cpr.stanford.edu/cpr.cgi?action=Summary&userdir=cpr_sur/2048_483	9	0	0	0	12	12	0	1	7	1	2	0	1	0	0	0	0	0	0
287	Oceania	Chibo11	Chibo, D	HIV transmissions during seroconversion contribute significantly to new infections in men who have sex with men in Australia.	ARHR	2011	21806486	AUSTRALIA	2008	209	Diveristy (Transmission Clusters)	HIVC (MSM 88%)	Urban	Available Samples	Acute infection (Seroconversion)	Plasma	0	100	0	0	0	0	0	0	0	13.4	7.2	6.7	1.4	http://cpr.stanford.edu/cpr.cgi?action=Summary&userdir=cpr_sur/1944_210	10	0	0	0	0	0	0	0	1	1	0	0	0	0	0	0	0	0	0
[truncated: 74 more columns]
